# Supplementary material for: Drug Discovery for Schistosomiasis: Hit and Lead Compounds Identified in a Library of Known Drugs by Medium-Throughput Phenotypic Screening
Source: PLoS Negl Trop Dis. 2009 Jul 14;3(7):e478. doi: 10.1371/journal.pntd.0000478 (PMC2702839; doi:10.1371/journal.pntd.0000478)
Supplement: Table S1 — Phenotypes recorded upon primary and confirmatory screening of the Micosource ‘Spectrum’ and ‘Killer’ Collections at 1 µM in vitro against S. mansoni schistosomula. (3.31 MB XLS) [file pntd.0000478.s001.xls]

## Sheet: Sheet1
Table S1 Phenotypes recorded upon primary and confirmatory screening of the Micosource 'Spectrum' and 'Killer' Collections at 1 µM in vitro against S. mansoni schistosomula.
Structure	MicrosourcePlate ID	Common Name	Primary screen phenotypes after 7 d	Confirmatory screen phenotypes after 7 d	Confirmatory screen phenotypes after 24 h	GO or NO GO to adult in vitro screening based on appearance of early phenotype (after 24 h)	Therapy/Target (if known)	Source	Supplier ID	Salt	CAS	Smiles	Notes
Image	01846MS	(-)-Physostigmine	Slow	Rounded	Rounded	GO	Cholinesterase inhibitor	callabar bean, Physostigma venenosum	1500486	salicylate	57-47-6	CNC(=O)Oc1ccc2N(C)[C@H]3N(C)CC[C@@]3(C)c2c1
Image	01844MS	(±)-Verapamil hydrochloride	Dark, Rounded	Dark	Rounded, Overactive-	GO	L-type Ca2+ channel modulator; adrenoceptor antagonist; antiarryhthmic; cardiac depressant; coronary vasodilator		2300307	Cl	152-11-4, 52-53-9	COc1ccc(CCN(C)CCCC(C#N)(C(C)C)c2ccc(OC)c(OC)c2)cc1OC
Image	01840MS	10-hydroxycamtothecin	Rounded	Rounded	None	NO GO	antineoplastic	ex Camptotheca acuminata	1504123			CC[C@@]1(O)C(=O)OCC2=C1C=C3N(Cc4cc5cc(O)ccc5nc34)C2=O
Image	01825MS	1-Phenylbiguanide	Degenerated but Mobile, Dark	Dark	None	NO GO	5-HT3 Serotonin receptor agonist		2300073			NC(=N)NC(=N)Nc1ccccc1
Image	01844MS	2,3,29-triacetoxy-24-nor-1,3,5,7-friedelatetraene	Dead	Dead	Rounded, Overactive	GO		derivative of celastrol	1504238			CC(=O)OC[C@]1(C)CC[C@]2(C)CC[C@]3(C)C4=CCc5c(C)c(OC(=O)C)c(OC(=O)C)cc5[C@]4(C)CC[C@@]3(C)C2C1
Image	01844MS	2-hydroxy-8-methoxylepidine	Dark	Dark, Slow	None	NO GO		semisynthetic analog	100676			COc1cccc2c(C)cc(O)nc12
Image	01825MS	4'-methoxychalcone	Slow, Dark	Slow, dark	None	NO GO		ex Citrus limon	211475			COc1ccc(cc1)C(=O)\C=C\c2ccccc2
Image	01843MS	5-fluoro-5'-deoxyuridine	Rounded	Dark	None	NO GO	antineoplastic, pyrimidine antimetabolite		1501189			C[C@H]1OC(C(O)[C@@H]1O)N2C=C(F)C(=O)NC2=O
Image	01826MS	6-methoxyprosogerin b diethyl ether	Dark	Dark	None	NO GO		derivative	200403			COc1cc(OC)c(cc1OC)C(=O)\C=C\c2cc3OCOc3cc2OC
Image	01826MS	7,4'-dimethoxyisoflavone	Dark	Slow, dark	None	NO GO		ex Dalbergia violaceae, Pterodon apparicioi	201187			COc1ccc(cc1)C2=COc3cc(OC)ccc3C2=O
Image	01826MS	acacetin diacetate	Dark, Slow	Dark	None	NO GO		derivative of acacetin	200833		CAS# 5892-39-7	COc1ccc(cc1)C2=CC(=O)c3c(OC(=O)C)cc(OC(=O)C)cc3O2
Image	01841MS	acetyl isogambogic acid	Dead	Dead, dying	None	NO GO		ex Garcinia hanburryi	300549			CC(=CCCC1(C)Oc2c(CC=C(C)C)c3O[C@@]45C6C[C@@H](C=C4C(=O)c3c(OC(=O)C)c2C=C1)C(=O)C5(C\C=C(/C)\C(=O)O)OC6(C)C)C
Image	01829MS	acriflavinium hydrochloride	Rounded, Slow	Dark, Slow	None	NO GO	antiinfective, intercalating agent		1500618	Cl		C[n+]1c2cc(N)ccc2cc3ccc(N)cc13
Image	01831MS	aklavine hydrochloride	Dark, Slow	Dark, Slow	None	NO GO	antibiotic, antineoplastic	ex Actinomyces spp	200022	Cl	60504-57-6 (aklavine)	CC[C@@]1(O)C[C@H](O[C@H]2C[C@@H]([C@H](O)[C@H](C)O2)N(C)C)c3c(O)c4C(=O)c5c(O)cccc5C(=O)c4cc3[C@H]1C(=O)OC
Image	01846MS	alexidine hydrochloride	Dead	Rounded	Rounded	GO	antibacterial		1503074	Cl		CCCCC(CC)CN=C(N)N=C(N)NCCCCCCNC(=NC(=NCC(CC)CCCC)N)N
Image	01821MS	Amitriptyline hydrochloride	Overactive	Overactive+	Overactive	GO	Tricyclic antidepressant		1500117	Cl	549-18-8, 50-48-6	CN(C)CCC=C1c2ccccc2CCc3ccccc13
Image	01820MS	amphotericin b	Dead	Dead	Dead	GO	antifungal	ex Streptomycetes nodosus	1500122		1397-89-3	C[C@@H]1OC(=O)CC(O)CC(O)CCC(O)C(O)CC(O)C[C@]2(O)C[C@H](O)C(C(C[C@@H](OC3OC(C)C(O)[C@@H](N)C3O)\C=C\C=C\C=C\C=C\C=C\C=C\C=C\[C@H](C)[C@@H](O)[C@H]1C)O2)C(=O)O
Image	01839MS	anisomycin	Dead	Dead	Rounded, Overactive	GO	antiprotozoal, antifungal, protein synthesis inhibitor	ex Streptomyces griseolus	1503906			COc1ccc(C[C@H]2NC[C@H](O)[C@H]2OC(=O)C)cc1
Image	01824MS	antimycin a (a1 shown)	Dead	Dead	None	NO GO	antifungal, antiviral, interferes in cytochrome oxidation	ex Streptomyces spp	1502108			CCCCC[C@@H]1[C@@H](OC(=O)CC(C)C)[C@H](C)OC(=O)[C@@H](NC(=O)c2cccc(NC=O)c2O)[C@@H](C)OC1=O
Image	01825MS	apiole	Slow, Dark	Dark, Rounded	None	NO GO	antipyretic, diuretic, insecticide	ex Petroselimum spp, Anethum graveolens	390001		523-80-8	COc1cc(CC=C)c(OC)c2OCOc12
Image	01820MS	Arecoline hydrobromide	Rounded	Rounded, Slow	None	NO GO	Acetylcholine receptor agonist	ex betel nuts (Arica catechu)	1500680	Br	300-08-3	COC(=O)C1=CCCN(C)C1
Image	01829MS	avocatin b	Partial Death	Dark	None	NO GO		Persia spp	211552			OCC(O)CC(O)CCCCCCCCCCCC#C	1: 1 mix of avocadene and avocadyne (shown)
Image	01839MS	benzalkonium chloride	Dark, Rounded, Slow	Dark, Slow	Rounded, Overactive	NO GO (Toxic)	antiinfective (topical)	(alkyl length: C8-18)	1503610	Cl	8001-54-5	CCCCCCCCCCCCC[N+](C)(C)Cc1ccccc1
Image	01841MS	Benzotript	Rounded, dark, Slow	Dark	None	NO GO	Selective cholecystokinin receptor antagonist; gastrin receptor antagonist		2300266		39544-74-6	OC(=O)[C@H](Cc1c[nH]c2ccccc12)NC(=O)c3ccc(Cl)cc3
Image	01821MS	Benztropine mesylate	Degenerated but Mobile	None	Round, overactive	GO	Muscarinic acetylcholine receptor antagonist		1500142	sulfate	86-13-5	CN1C2CCC1CC(C2)OC(c3ccccc3)c4ccccc4
Image	01837MS	benzyl benzoate	Dark	Slow, dark	None	NO GO	scabicide		1503002		120-51-4	O=C(OCc1ccccc1)c2ccccc2
Image	01846MS	bithionol	Dead,	Slow, Dark	Slow	GO	anthelmintic, antiseptic		1500148	Na		Oc1c(Cl)cc(Cl)cc1Sc2cc(Cl)cc(Cl)c2O
Image	01822MS	celastrol	Rounded	Dead	Overactive+	GO	antineoplastic, antiinflamatory, NO synthesis inhibitor, chaperone stimulant	ex Celastrus scandens & Tripterygium wilfordii	201664		34157-83-0	CC1=C(O)C(=O)C=C2C1=CC=C3[C@@]2(C)CC[C@@]4(C)[C@@H]5C[C@@](C)(CC[C@]5(C)CC[C@]34C)C(=O)O
Image	01837MS	cetrimonium bromide	Dead	Dark, Slow	None	NO GO	antiseptic		1503200	Br		CCCCCCCCCCCCCCCC[N+](C)(C)C
Image	01821MS	cetylpyridinium chloride	Degenerated but Mobile	Dead	None	NO GO	antiinfective (topical)		1500169	Cl		CCCCCCCCCCCCCCCC[n+]1ccccc1
Image	01821MS	Chlorpromazine hydrochloride	Overactive	Overactive	Overactive+	GO	Dopamine receptor antagonist; anti-emetic; antipsychotic		1500184		50-53-3	CN(C)CCCN1c2ccccc2Sc3ccc(Cl)cc13
Image	01837MS	chlorprothixene hydrochloride	Overactive	Overactive	Overactive+	GO	antipsychotic		1503203	Cl		CN(C)CC\C=C\1/c2ccccc2Sc3ccc(Cl)cc13
Image	01838MS	clofoctol	Dark	Rounded, Slow	Rounded, Overactive	GO	antibacterial		1503206		37693-01-9	CC(C)(C)CC(C)(C)c1ccc(O)c(Cc2ccc(Cl)cc2Cl)c1
Image	01820MS	clomiphene citrate	Rounded	Dark, Rounded, Slow	Overactive	GO	gonad stimulating principle		1500196	citrate		CCN(CC)CCOc1ccc(cc1)\C(=C(/Cl)\c2ccccc2)\c3ccccc3
Image	01823MS	Clomipramine hydrochloride	Overactive	Overactive	Overactive	GO	Serotonin reuptake inhibitor; antidepressant		2300061	Cl	17321-77-6, 303-49-1	CN(C)CCCN1c2ccccc2CCc3ccc(Cl)cc13
Image	01831MS	colchicine	Dark, Degenerated but Mobile	Dark, Slow	None	NO GO	antimitotic, antigout agent	ex Colchicum autumnale	1500205		64-86-8	COC1=CC=C2C(=CC1=O)[C@H](CCc3cc(OC)c(OC)c(OC)c23)NC(=O)C
Image	01841MS	compactin	Dead	Dead	None	NO GO	antihyperlipidemic, HMGCoA reductase inhibitor	ex Penicillium brevicompactum	1601000			CC[C@H](C)C(=O)O[C@H]1CCC=C2C=C[C@H](C)C(CCC3C[C@@H](O)CC(=O)O3)[C@@H]12
Image	01838MS	cyclobenzaprine hydrochloride	Overactive-	Overactive	Overactive	GO	muscle relaxant (skeletal)		1503207	Cl		CN(C)CCC=C1c2ccccc2C=Cc3ccccc13
Image	01839MS	cyclopiazonic acid	Dark	Dark	None	NO GO	inhibits endoplamic reticulum Ca ATPase		1503912			CC(=O)C1=C(O)C2C3C(Cc4cccc5[nH]cc3c45)C(C)(C)N2C1=O
Image	01823MS	Cyclosporin A	Rounded	Overactive, rounded	Overactive	GO	Calcineurin phosphatase inhibitor; immunosuppressant	ex Tolypocladium inflatum	1502202		59865-13-3	CCC1NC(=O)C(C(O)C(C)C\C=C\C)N(C)C(=O)C(C(C)C)N(C)C(=O)C(CC(C)C)N(C)C(=O)C(CC(C)C)N(C)C(=O)C(C)NC(=O)C(C)NC(=O)C(CC(C)C)N(C)C(=O)C(NC(=O)C(CC(C)C)N(C)C(=O)CN(C)C1=O)C(C)C
Image	01846MS	cytochalasin q	Degenerated but Mobile	Dead	Dead	GO	blocks formation of contractile microfilaments	Metabolite of Hypoxylon terricola	410024			C[C@H]1C\C=C\[C@H]2[C@@H]3O[C@]3(C)[C@@H](C)[C@H]4[C@H](Cc5ccccc5)NC(=O)[C@@]24[C@@H](OC(=O)C)\C=C\[C@@](C)(O)C1=O
Image	01823MS	dactinomycin	Degenerated but Mobile	Dead	None	NO GO	antineoplastic, intercalating agent	ex Actinomyces spp	330001		50-76-0	CC(C)C1NC(=O)C(NC(=O)C2=C(N)C(=O)C(=C3Oc4c(C)ccc(C(=O)NC5C(C)OC(=O)C(C(C)C)N(C)C(=O)CN(C)C(=O)C6CCCC6C(=O)C(NC5=O)C(C)C)c4N=C23)C)C(C)OC(=O)C(C(C)C)N(C)C(=O)CN(C)C(=O)C7CCCC7C1=O
Image	01834MS	dehydro (11,12)ursolic acid lactone	Dark	Rounded, Dark	None	NO GO		ex Eucalyptus spp.	307043			C[C@@H]1CC[C@@]23CCC4(C)[C@]5(C)CCC6C(C)(C)[C@@H](O)CC[C@]6(C)C5C=C[C@]4(OC2=O)C3[C@H]1C
Image	01828MS	desfuranyl-17-oxokhivorin	Rounded	Rounded, Dark	None	NO GO		derivative	100475			CC(=O)O[C@H]1C[C@@H](OC(=O)C)C(C)(C)C2C[C@@H](OC(=O)C)[C@]3(C)C(CC[C@@]4(C)C(=O)OC(=O)C=C34)[C@@]12C
Image	01837MS	dibekacin	Dark, Slow	Dark	None	NO GO	antibiotic		1503114	sulfate	34493-98-6	NC[C@@H]1CC[C@@H](N)[C@@H](O[C@@H]2[C@@H](N)C[C@@H](N)[C@H](O[C@H]3O[C@H](CO)[C@@H](O)[C@H](N)[C@H]3O)[C@H]2O)O1
Image	01842MS	dichlorodiphenyldichloroethylene	Overactive-	Dark	None	NO GO	insecticide	DDE	330072			ClC(=C(c1ccc(Cl)cc1)c2ccc(Cl)cc2)Cl
Image	01827MS	dichlorophene	Degenerated but Mobile, Dark	Dead	None	NO GO	anthelmintic		1500626		97-23-4	Oc1ccc(Cl)cc1Cc2cc(Cl)ccc2O
Image	01820MS	diffractaic acid	Dead	Dead	Dead	GO		ex Usnea spp	1504118		436-32-8	COc1cc(C)c(C(=O)Oc2cc(C)c(C(=O)O)c(O)c2C)c(OC)c1C
Image	01828MS	digitonin	Partial Death	Dead	Dead	GO		ex the seeds of Digitalis purpurea, Scrophulariaceae	100325			C[C@@H]1CC[C@@]2(OC1)OC3C(O)C4C5CC[C@H]6C[C@H](O[C@@H]7O[C@H](CO)[C@H](O[C@@H]8O[C@H](CO)[C@@H](O)[C@H](O[C@@H]9OC[C@@H](O)[C@H](O)[C@H]9O)[C@H]8O[C@@H]%10O[C@H](CO)[C@H](O)[C@H](O[C@@H]%11O[C@H](CO)[C@@H](O)[C@H](O)[C@H]%11O)[C@H]%10O)[C@H](O)[C@H]7O)[C@H](O)C[C@]6(C)C5CC[C@]4(C)C3[C@@H]2C
Image	01841MS	dihydrocelastryl diacetate	Dead	Dead	Overactive+	GO		derivative	380004			CC(=O)Oc1cc2c(CC=C3[C@@]2(C)CC[C@@]4(C)C5C[C@@](C)(CC[C@]5(C)CC[C@]34C)C(=O)O)c(C)c1OC(=O)C
Image	01825MS	dihydrogambogic acid	Degenerated but Mobile	Dead	Overactive+	GO		derivative	201524			CC(=CCCC1(C)Oc2c(CC=C(C)C)c3OC45C6CC(C=C4C(=O)c3c(O)c2C=C1)C(O)C5(C\C=C(\C)/C(=O)O)OC6(C)C)C
Image	01826MS	dihydrorotenone	Rounded,	Dark, Slow	Overactive	GO		mp 209-211 C	201449			COc1cc2OC[C@H]3Oc4c5CC(Oc5ccc4C(=O)[C@H]3c2cc1OC)C(C)C
Image	01841MS	dimethyl gambogate	Dead	Dead	None	NO GO		derivative of gambogic acid	10100009			COC(=O)\C(=C/CC12OC(C)(C)C3CC(C=C4C(=O)c5c(OC)c6C=CC(C)(CCC=C(C)C)Oc6c(CC=C(C)C)c5OC134)C2=O)\C
Image	01825MS	dimethylcaffeic acid	Slow, Dark	Dark	None	NO GO		ex Piper methysticum, Veronica virginica	210567			COc1ccc(\C=C\C(=O)O)cc1OC
Image	01830MS	doxepin hydrochloride	Overactive	Overactive	Overactive+	GO	antidepressant		1500264	Cl		CN(C)CC\C=C/1\c2ccccc2COc3ccccc13
Image	01831MS	dyclonine hydrochloride	Dark	None	Overactive-	GO	anesthetic (topical)		1500268	Cl		CCCCOc1ccc(cc1)C(=O)CCN2CCCCC2
Image	01827MS	epoxygedunin	Dark	Dark, Slow	Overactive-	GO		ex Meliaceae	100173			CC(=O)O[C@@H]1CC2C(C)(C)C(=O)C3OC3[C@]2(C)C4CC[C@@]5(C)[C@@H](OC(=O)C6OC56[C@]14C)c7cocc7
Image	01824MS	ergonovine maleate	Dark	None	Rounded	GO	oxytocic, 5HT antagonist	ex ergot and Convolvulvaceae spp	1500277	maleate/fumarate		C[C@@H](CO)NC(=O)C1CN(C)[C@@H]2Cc3c[nH]c4cccc(C2=C1)c34
Image	01824MS	estradiol diacetate	Degenerated but Mobile	None	None	NO GO	estrogen		1501180		34334-88-6	CC(=O)O[C@H]1CCC2C3CCc4cc(OC(=O)C)ccc4C3CC[C@]12C
Image	01831MS	ethinyl estradiol	Overactive	Overactive	Overactive	GO	estrogen, plus progestogen as oral contraceptive		1500291		57-63-6	C[C@]12CCC3C(CCc4cc(O)ccc34)C1CC[C@@]2(O)C#C
Image	01825MS	famciclovir	Dark, Rounded, Slow	Dark, Rounded	None	NO GO	antiviral		1505201		104227-87-4	CC(=O)OCC(CCn1cnc2cnc(N)nc12)COC(=O)C
Image	01830MS	fluorouracil	Slow	Dark	None	NO GO	antineoplastic, pyrimidine antimetabolite		1500305		51-21-8	Oc1ncc(F)c(O)n1
Image	01840MS	Fluoxetine hydrochloride	Overactive	Overactive	Overactive+	GO	Selective serotonin reuptake inhibitor		1504173	Cl	54910-89-3	CNCCC(Oc1ccc(cc1)C(F)(F)F)c2ccccc2
Image	01822MS	gambogic acid	Dead	Dead	Dead	GO	antiinflammatory, cytotoxic		200007		2752-65-0	CC(=CCCC1(C)Oc2c(CC=C(C)C)c3OC45C6CC(C=C4C(=O)c3c(O)c2C=C1)C(=O)C5(C\C=C(\C)/C(=O)O)OC6(C)C)C
Image	01839MS	glucitol-4-gucopyanoside	Dark, Rounded	Dark	None	NO GO		derivative ex cotton	1503989			OC[C@@H](O)[C@@H](O[C@@H]1O[C@H](CO)[C@@H](O)[C@H](O)[C@H]1O)[C@H](O)[C@@H](O)CO
Image	01832MS	gramicidin	Dying, Dead	Partial Death	Overactive	GO	antibacterial		1500319		1405-97-6	CC(C)CC1NC(=O)C(CCCN)NC(=O)C(NC(=O)C2CCCN2C(=O)C(Cc3ccccc3)NC(=O)C(CC(C)C)NC(=O)C(CCCN)NC(=O)C(NC(=O)C4CCCN4C(=O)C(Cc5ccccc5)NC1=O)C(C)C)C(C)C
Image	01846MS	hexachlorophene	Dead	Dead	None	NO GO	antiinfective (topical), anthelmintic		1500328		70-30-4	Oc1c(Cl)cc(Cl)c(Cl)c1Cc2c(O)c(Cl)cc(Cl)c2Cl
Image	01825MS	hexetidine	Slow, Dark	Dark, Rounded	None	NO GO	antifungal		1500633		141-94-6	CCCCC(CC)CN1CN(CC(CC)CCCC)CC(C)(N)C1
Image	01839MS	homidium bromide	Degenerated, Slow, Dark	Dark, Slow	Rounded	NO GO (Toxic)	antiprotozoal, intercalcate with DNA		1503806	Br	1239-45-8	CC[n+]1c(c2ccccc2)c3cc(N)ccc3c4ccc(N)cc14
Image	01838MS	hycanthone	Dead	Dead	Dark, Overactive	GO	anthelmintic, hepatotoxic		1503239		3105-97-3	CCN(CC)CCNc1ccc(CO)c2Sc3ccccc3C(=O)c12
Image	01832MS	Imipramine hydrochloride	Overactive	Overactive	Overactive+	GO	Tricyclic antidepressant; blocks reuptake of serotonin and norepinephrine		1500348	Cl	113-52-0, 50-49-7	CN(C)CCCN1c2ccccc2CCc3ccccc13
Image	01826MS	isorotenone	Rounded	Dead	Rounded	GO			200015			COc1cc2OC[C@H]3Oc4c(ccc5oc(cc45)C(C)C)C(=O)[C@H]3c2cc1OC
Image	01820MS	lasalocid sodium	Dead	Dead	Dead	GO	antibiotic	ex Streptomyces lasaliensis	1503244	Na		CC[C@H](C1OC(CC)(C[C@@H]1C)C2CC[C@](O)(CC)[C@H](C)O2)C(=O)C(C)[C@@H](O)[C@H](C)CCc3ccc(C)c(O)c3C(=O)O
Image	01827MS	lycorine	Rounded	Rounded	None	NO GO		ex Amarylidaceae spp	100279			O[C@H]1C=C2CCN3Cc4cc5OCOc5cc4C([C@@H]1O)C23
Image	01838MS	methazolamide	Dark	Rounded, Dark	None	NO GO	carbonic anhydrase inhibitor		1503252		554-57-4	CN1N=C(S/C/1=N\C(=O)C)S(=O)(=O)N
Image	01842MS	methomyl	Rounded, Dark	None	Rounded	GO	insecticide		330060		16752-77-5	CNC(=O)O\N=C(\C)/SC
Image	01842MS	metolachlor	Dark, Degenerated, Slow	Dark, Rounded	None	NO GO	herbicide		330035		51218-45-2	CCc1cccc(C)c1N(C(C)COC)C(=O)CCl
Image	01846MS	miconazole nitrate	Overactive	None	Rounded	GO	antifungal (topical)		1500413	nitrate		Clc1ccc(COC(Cn2ccnc2)c3ccc(Cl)cc3Cl)c(Cl)c1
Image	01838MS	mitoxanthrone hydrochloride	None (worms turned blue	None (worms turned blue	None	NO GO	antineoplastic		1503278	Cl		OCCNCCNc1ccc(NCCNCCO)c2C(=O)c3c(O)ccc(O)c3C(=O)c12
Image	01825MS	molsidomine	Slow, Dark	None	None	NO GO	antianginal		1500673		25717-80-0	CCOC(=O)Nc1on[n+](c1)N2CCOCC2
Image	01836MS	monensin sodium (monensin a is shown)	Dark	Dead	Dead	GO	antibiotic	ex Streptomyces cinnamonensis	1502258	Na		CC[C@]1(O)OC([C@@H](C)C[C@H]1C)[C@H]2C[C@H](C)C(O2)[C@]3(CC)CC[C@@H](O3)[C@]4(C)CCC5(C[C@H](O)[C@@H](C)[C@H](O5)[C@H](C)[C@@H](OC)[C@H](C)C(=O)O)O4
Image	01832MS	Neostigmine bromide	Slow	Rounded, Dark	Rounded, Slow	GO	Reversible inhibitor of acetylcholinesterase		1500428	Br	114-80-7, 59-99-4	CN(C)C(=O)Oc1cccc(c1)[N+](C)(C)C
Image	01824MS	niclosamide	Dead	Dead	Dead	GO	anthelmintic		1503265		50-65-7	Oc1ccc(Cl)cc1C(=O)Nc2ccc(cc2Cl)[N+](=O)[O-]
Image	01839MS	nigericin sodium	Dead	Dead	Dead	GO	antibiotic		1503913	Na		CO[C@@H]1C[C@@H](C[C@H]2CC[C@H](C)[C@@H](O2)[C@@H](C)C(=O)O)O[C@]3(O[C@@](C)(C[C@H]3C)[C@H]4CC[C@](C)(O4)C5O[C@H](C[C@@H]5C)C6O[C@@](O)(CO)[C@H](C)C[C@@H]6C)[C@@H]1C
Image	01820MS	pararosaniline pamoate	Rounded, Slow	Rounded, Slow	None	NO GO	anthelmintic, antischistosomal		1503223	pamoate		Nc1cccc(c1)C(=C2C=CC(=N)C=C2)c3cccc(N)c3
Image	01826MS	Pargyline hydrochloride	Dark	Dark, Rounded, Slow	None	NO GO	MAO inhibitor, relatively selective for MAO-B		1500462	Cl	306-07-0, 555-57-7	CN(CC#C)Cc1ccccc1
Image	01820MS	patulin	Rounded	Rounded	None	NO GO	seed germination inhibitor, antibacterial, carcinogen and teratogen	ex Aspergillus clavatus, Penicillium patulum	1503904		149-29-1	OC1OCC=C2OC(=O)C=C12
Image	01826MS	pectolinarin	Dark	Rounded, Slow	None	NO GO		ex Linaria vulgaris flowers	200115			COc1ccc(cc1)C2=CC(=O)c3c(O)c(OC)c(O[C@H]4O[C@H](CO[C@@H]5O[C@@H](C)[C@H](O)[C@@H](O)[C@H]5O)[C@@H](O)[C@H](O)[C@H]4O)cc3O2
Image	01838MS	Pergolide methanesulfonate	Rounded, Overactive	Rounded, Overactive	None	NO GO	Dopamine receptor agonist; antiparkinsonian		1503269	mesylate	66104-23-2, 66104-22-1	CCCN1C[C@H](CSC)C[C@H]2[C@H]1Cc3c[nH]c4cccc2c34
Image	01825MS	perseitol	Dark, Rounded, Slow	None	Overactive	GO		ex Persia spp.	202130		CAS# 527-06-0	OCC(O)C(O)C(O)C(O)C(O)CO
Image	01846MS	phenylmercuric acetate	Dead	Dead	Dead	NO GO (Toxic)	fungicide		1500644		62-38-4	CC(=O)O[Hg]c1ccccc1
Image	01824MS	podofilox	Dark	Dead	None	NO GO	antineoplastic, inhibits microtubule assembly, and human DNA topoisomerase II; antimitotic agent	Podophylotoxin ex Podophylum peltatum	2300332		518-28-5	COc1cc(cc(OC)c1OC)[C@H]2[C@@H]3[C@H](COC3=O)[C@@H](O)c4cc5OCOc5cc24
Image	01832MS	praziquantel	Overactive, degenerated but Mobile	Overactive, degenerated but Mobile	Rounded, Overactive	GO	anthelmintic		1500494		55268-74-1	O=C(C1CCCCC1)N2CC3N(CCc4ccccc34)C(=O)C2
Image	01833MS	prazosin hydrochloride	Slow	None	Slow	GO	antihypertensive		1500495	Cl		COc1cc2nc(nc(N)c2cc1OC)N3CCN(CC3)C(=O)c4occc4
Image	01841MS	pristimerin	Dead	Dead, dying	None	NO GO	antineoplastic, antiinflammatory	ex Celastrus and Maytenus spp	1504181		1258-84-0	COC(=O)[C@]1(C)CC[C@]2(C)CC[C@]3(C)C4=CC=C5C(=C(O)C(=O)C=C5[C@]4(C)CC[C@@]3(C)[C@@H]2C1)C
Image	01833MS	promazine hydrochloride	Overactive	Overactive	Overactive	GO	antipsychotic		1500509	Cl		CN(C)CCCN1c2ccccc2Sc3ccccc13
Image	01831MS	pyrithione zinc	Dead	Dead	None	NO GO	antibacterial, antifungal, antiseborrheic		1500260		13463-41-7	ON1C=CC=CC1=S
Image	01841MS	pyrromycin	Rounded	Overactive -, Rounded	Rounded	GO	antibiotic	ex Streptomyces spp	201604		668-17-7	CC[C@@]1(O)C[C@H](O[C@H]2C[C@@H]([C@H](O)[C@H](C)O2)N(C)C)c3c(O)c4C(=O)c5c(O)ccc(O)c5C(=O)c4cc3[C@H]1C(=O)OC
Image	01833MS	pyrvinium pamoate	Dead	Dead	Rounded	GO	anthelmintic		1500521	pamoate	3546-41-6	CN(C)c1ccc2c(ccc(\C=C\c3cc(C)n(c3C)c4ccccc4)[n+]2C)c1
Image	01830MS	Quinacrine dihydrochloride	Dark	Dark, Rounded	None	NO GO	Monoamine oxidase (MAO) inhibitor; antimalarial		1500522	Cl	6151-30-0, 69-05-6	CCN(CC)CCCC(C)Nc1c2ccc(Cl)cc2nc3ccc(OC)cc13
Image	01826MS	retusin dimethyl ether	Dark	Dark	None	NO GO			201312			COc1ccc(cc1)C2=COc3c(OC)c(OC)ccc3C2=O
Image	01843MS	rhodomyrtoxin b	Dead	Dead	Dead	GO		ex Rhodomyrtus macrocarpa	1504119			CCC(C)C(=O)c1c(O)c(C)c2oc3c(C)c(O)c(C(=O)C(C)CC)c(O)c3c2c1O
Image	01839MS	ribostamycin sulfate	Dark	None	Rounded	GO	antibiotic	ex Streptomyces ribosidificus	1503939	sulfate		NC[C@H]1O[C@H](O[C@@H]2[C@@H](N)C[C@@H](N)[C@H](O)C2O[C@@H]3O[C@H](CO)[C@@H](O)[C@H]3O)[C@H](N)[C@@H](O)[C@@H]1O
Image	01820MS	salinomycin, sodium	Dead	Dead	Dead	GO	antibiotic	ex Streptomyces albus	1503602	Na	53003-10-4 [salinomycin]	CC[C@H]([C@H]1CC[C@H](C)[C@@H](O1)[C@@H](C)[C@H](O)[C@H](C)C(=O)[C@H](CC)[C@H]2OC3(O[C@@]4(CC[C@](C)(O4)[C@H]5CC[C@](O)(CC)[C@H](C)O5)[C@H](O)C=C3)[C@H](C)C[C@@H]2C)C(=O)O
Image	01822MS	Sanguinarine chloride	Degenerated but Mobile	Dead	Overactive	GO	Inhibitor of Mg2+ and Na+/K+-ATPase; isolated from the leaves and stems of Macleaya cordata and microcarpa	ex Sanguinaria canadensis	310035	sulfate	5578-73-4	C[n+]1cc2c3OCOc3ccc2c4ccc5cc6OCOc6cc5c14
Image	01840MS	simvastatin	Dead	Dead	None	NO GO	antihyperlipidemic, HMGCoA reductase inhibitor		1504236		79902-63-9	CCC(C)(C)C(=O)O[C@H]1C[C@@H](C)C=C2C=C[C@H](C)[C@H](CC[C@@H]3C[C@@H](O)CC(=O)O3)[C@@H]12
Image	01824MS	sisomicin sulfate	Rounded	None	Overactive-	GO	antibacterial, binds to ribosomes	ex Micromonospora myoensis	1500536	sulfate		CN[C@@H]1C(O)[C@@H](O[C@H]2[C@H](N)C[C@H](N)[C@@H](O[C@H]3OC(=CC[C@H]3N)CN)[C@@H]2O)OC[C@]1(C)O
Image	01825MS	smilagenin	Degenerated but Mobile, Dark	Slow, dark	None	NO GO		ex Smilax spp.	107013			CC1CC[C@@]2(OC1)O[C@H]3CC4C5CC[C@@H]6C[C@@H](O)CC[C@]6(C)C5CC[C@]4(C)[C@H]3[C@@H]2C
Image	01839MS	Taxol	Dark	Dark, Slow	Overactive	GO	Antitumor agent; promotes assembly of microtubules and inhibits tubulin disassembly process	ex Taxus breviofolia	1503908		33069-62-4	CC(=O)O[C@H]1C(=O)[C@]2(C)[C@@H](O)C[C@H]3OC[C@@]3(OC(=O)C)C2[C@H](OC(=O)c4ccccc4)[C@]5(O)C[C@H](OC(=O)[C@H](O)[C@@H](NC(=O)c6ccccc6)c7ccccc7)C(=C1C5(C)C)C
Image	01824MS	tetrandrine	Dark	Dark, slow	None	NO GO	analgesic, antineoplastic, antihypertensive, lymphotoxin	ex Triclisia and Cyclea spp	1504185		518-34-3	COc1ccc2C[C@@H]3N(C)CCc4cc(OC)c(OC)c(Oc5cc6[C@H](Cc7ccc(Oc1c2)cc7)N(C)CCc6cc5OC)c34
Image	01829MS	theaflavanin	Partial Death	None	None	NO GO		semisynthetic analog of theaflavin	211709			O[C@@H]1Cc2c(O)cc(O)cc2O[C@@H]1c3cc(O)c(O)c4C(=O)C(=CC=Cc34)O
Image	01833MS	thimerosal	Dead	Dead	Rounded, Overactive-	NO GO (Toxic)	antiinfective, preservative		1500572	Na	54-64-8	CC[Hg]Sc1ccccc1C(=O)O
Image	01833MS	thiothixene	Dark, Slow	None	Rounded, Overactive-	GO	antipsychotic		1500576		5591-45-7, 3313-26-6 [//Z	CN(C)S(=O)(=O)c1ccc2Sc3ccccc3\C(=C/CCN4CCN(C)CC4)\c2c1
Image	01846MS	thiram	Slow	Dark, Slow	None	NO GO	antifungal		1503322		137-26-8	CN(C)C(=S)SSC(=S)N(C)C
Image	01837MS	tinidazole	Rounded,Degenerated but Mobile	Slow, dark, partial death	None	NO GO	antiprotozoal		1502127		19387-91-8	CCS(=O)(=O)CCn1c(C)ncc1[N+](=O)[O-]
Image	01824MS	tomatine	Partial Death	Dead	Dead	GO	antifungal, antibacterial, antiinflammatory agent	ex Solanum spp.	1504079			C[C@H]1CC[C@]2(NC1)OC3C4CCC5C[C@H](CC[C@]5(C)C4CC[C@]3(C)[C@@H]2C)O[C@H]6O[C@H](CO)[C@H](O[C@H]7O[C@H](CO)[C@@H](O)[C@H](O[C@H]8OC[C@@H](O)[C@H](O)[C@H]8O[C@H]9O[C@H](CO)[C@@H](O)[C@H](O)[C@H]9O)[C@H]7O)[C@H](O)[C@H]6O
Image	01820MS	triflupromazine hydrochloride	Overactive	Overactive	Overactive+	GO	antipsychotic		1503118	Cl		CN(C)CCCN1c2ccccc2Sc3ccc(cc13)C(F)(F)F
Image	01839MS	triptonide	Dead	Dead	Rounded, Overactive	GO	immunosuppressant, antineoplastic	ex Tripterygium wilfordii (1 mM concentration)	1504006			CC(C)[C@]12O[C@H]1[C@@H]3O[C@@]34[C@@]5(C)CCC6=C(COC6=O)[C@@H]5C[C@@H]7O[C@]47C2=O
Image	01836MS	Xylazine hydrochloride	Dark	Dark	None	NO GO	alpha2 Adrenoceptor agonist; anesthetic		1501200		7361-61-7, 23076-35-9	Cc1cccc(C)c1NC2=NCCCS2
			Total Primary Screen Hits = 118	Total confirmatory screen hits after 7 d = 105	Total confirmatory screen hits after 24 h = 61	Total compounds to go forward to in vitro adult screens = 57
a Only hits are displayed. For complete lists of the The ‘Spectrum’ and ‘Killer’ compound collections go to http://www.msdiscovery.com/spectrum.html and http://www.msdiscovery.com/killer.html, respectively.
