# Supplementary material for: Drug Discovery for Schistosomiasis: Hit and Lead Compounds Identified in a Library of Known Drugs by Medium-Throughput Phenotypic Screening
Source: PLoS Negl Trop Dis. 2009 Jul 14;3(7):e478. doi: 10.1371/journal.pntd.0000478 (PMC2702839; doi:10.1371/journal.pntd.0000478)
Supplement: Table S3 — Compounds yielding phenotypes in S. mansoni schistosomula as a function of drug class. (0.40 MB XLS) [file pntd.0000478.s003.xls]

## Sheet: Hits per compound class
TABLE S3: Compounds yielding phenotypes in Schistosoma mansoni schistosomula as a function of compound class
Compound Namea		Primary screen phenotypes after 7 d		Confirmatory screen phenotypes after 7 d		Confirmatory screen phenotypes after 24 h		Drug classb	Mechanism of action
(-)-Ephedrine, N-Methyl	1		0		0		0	Adrenergic	adrenergic agonist, analeptic
(±)-Atenolol	1		0		0		0	Adrenergic	Selective beta1 adrenoceptor antagonist;
(±)-Isoproterenol hydrochloride	1		0		0		0	Adrenergic	Sympathomimetic amine acting almost exclusively on beta adrenoceptors; bronchodilator
(±)-Propranolol hydrochloride	1		0		0		0	Adrenergic	beta Adrenoceptor antagonist; cardiac depressant (anti-arrhythmic)
(±)-Verapamil hydrochloride	1	Dark, Rounded	1	Dark	1	Rounded, Overactive-	1	Adrenergic	L-type Ca2+ channel modulator; adrenoceptor antagonist; antiarryhthmic; cardiac depressant; coronary vasodilator
adrenaline bitartrate	1		0		0		0	Adrenergic	adrenergic agonist, bronchodilator, antiglaucoma agent
Albuterol hemisulfate	1		0		0		0	Adrenergic	beta Adrenoceptor agonist
Alprenolol hydrochloride	1		0		0		0	Adrenergic	beta Adrenoceptor antagonist
Amiodarone hydrochloride	1		0		0		0	Adrenergic	alpha and beta adrenoceptor agonist; inhibits binding of 1,4-dihydropyridine to L-type Ca2+ channels; coronary vasodilat
carvedilol	1		0		0		0	Adrenergic	betaadrenergic blocker
clenbuterol hydrochloride	1		0		0		0	Adrenergic	bronchodilator, beta2 adrenergic agonist
Clonidine hydrochloride	1		0		0		0	Adrenergic	alpha2 Adrenoceptor agonist; antihypertensive
Dihydroergotamine methanesulfonate	1		0		0		0	Adrenergic	Ergot alkaloid; vasoconstrictor; competitive serotonin receptor antagonist; partial agonist at alpha adrenoceptors and D
fenoterol hydrobromide	1		0		0		0	Adrenergic	betaadrenergic agonist
L(-)-Norepinephrine bitartrate	1		0		0		0	Adrenergic	Adrenergic neurotransmitter; vasoconstrictor
labetalol hydrochloride	1		0		0		0	Adrenergic	adrenergic blocker
Methoxamine hydrochloride	1		0		0		0	Adrenergic	alpha1 Adrenoceptor agonist
nadolol	1		0		0		0	Adrenergic	betaadrenergic blocker
naphazoline hydrochloride	1		0		0		0	Adrenergic	adrenergic agonist, nasal decongestant
Nylidrin hydrochloride	1		0		0		0	Adrenergic	beta Adrenoceptor agonist; peripheral vasodilator
oxidopamine hydrochloride	1		0		0		0	Adrenergic	adrenergic agonist (opthalmic)
Oxymetazoline hydrochloride	1		0		0		0	Adrenergic	Partial alpha2A adrenoceptor agonist; agonist at serotonin 5-HT1A, 5-HT1B and 5-HT1D receptors and a mixed agonist-antag
Phenoxybenzamine hydrochloride	1		0		0		0	Adrenergic	Selective alpha adrenoceptor blocking agent; calmodulin antagonist
Phentolamine mesylate	1		0		0		0	Adrenergic	ATP-sensitive K+ channel blocker; alpha adrenoceptor antagonist
Phenylephrine hydrochloride	1		0		0		0	Adrenergic	alpha1 Adrenoceptor agonist; mydriatic; decongestant
Pindolol	1		0		0		0	Adrenergic	Nonselective beta adrenoceptor antagonist; vasodilator
practolol	1		0		0		0	Adrenergic	beta adrenergic agonist
pronetalol hydrochloride	1		0		0		0	Adrenergic	beta adrenergic agonist, antiarrhythmic
Rauwolscine hydrochloride	1		0		0		0	Adrenergic	alpha2 Adrenoceptor antagonist
terbutaline hemisulfate	1		0		0		0	Adrenergic	betaadrenergic agonist, bronchodilator
tetrahydrozoline hydrochloride	1		0		0		0	Adrenergic	adrenergic agonist, nasal decongestant
timolol maleate	1		0		0		0	Adrenergic	betaadrenergic blocker
tolazoline hydrochloride	1		0		0		0	Adrenergic	adrenergic blocker
tuaminoheptane sulfate	1		0		0		0	Adrenergic	adrenergic agonist
tulobuterol	1		0		0		0	Adrenergic	bronchodilator, beta adrenergic agonist
Urapidil hydrochloride	1		0		0		0	Adrenergic	alpha1 Adrenoceptor antagonist and 5-HT1A serotonin receptor partial agonist; antihypertensive
WB-4101 hydrochloride	1		0		0		0	Adrenergic	alpha1A Adrenoceptor antagonist
Xylazine hydrochloride	1	Dark	1	Dark	1	None	0	Adrenergic	alpha2 Adrenoceptor agonist; anesthetic
xylometazoline hydrochloride	1		0		0		0	Adrenergic	adrenergic agonist, nasal decongestant
Yohimbine hydrochloride	1		0		0		0	Adrenergic	alpha2 Adrenoceptor antagonist isolated from Cortnanthe johimbe
(-)-menthol	1		0		0		0	Analgesic	analgesic (topical), antipruritic agent
acetaminophen	1		0		0		0	Analgesic	analgesic, antipyretic
acetaminosalol	1		0		0		0	Analgesic	analgesic, antipyretic
acetanilide	1		0		0		0	Analgesic	analgesic, antipyretic
antipyrine	1		0		0		0	Analgesic	analgesic
aspirin	1		0		0		0	Analgesic	analgesic, antipyretic, antiinflammatory
Carbamazepine	1		0		0		0	Analgesic	Analgesic; anticonvulsant
d[-arg-2]kyotorphan acetate	1		0		0		0	Analgesic	analgesic
diflunisal	1		0		0		0	Analgesic	analgesic, antiinflammatory
diplosalsalate	1		0		0		0	Analgesic	analgesic, antipyretic
dipyrone	1		0		0		0	Analgesic	analgesic, antipyretic
e-capsaicin	1		0		0		0	Analgesic	analgesic (topical), depletes Substance P, neurotoxic
e-capsaicin	0		0		0		0	Analgesic	analgesic (topical), depletes Substance P, neurotoxic
fosfosal	1		0		0		0	Analgesic	analgesic, antiinflammatory
gentisic acid	1		0		0		0	Analgesic	analgesic, antiinflammatory
glafenine	1		0		0		0	Analgesic	analgesic
hydroxytoluic acid	1		0		0		0	Analgesic	analgesic, antiseptic
indoprofen	1		0		0		0	Analgesic	analgesic, antiinflammatory
kyotorphin acetate	1		0		0		0	Analgesic	analgesic
metacetamol	1		0		0		0	Analgesic	analgesic
metergoline	1		0		0		0	Analgesic	analgesic, antipyretic
nalbuphine hydrochloride	1		0		0		0	Analgesic	analgesic, narcotic antagonist
nefopam	1		0		0		0	Analgesic	analgesic
nifenazone	1		0		0		0	Analgesic	analgesic, antiinflammatory
niflumic acid	1		0		0		0	Analgesic	analgesic, antiinflammatory
N-Vanillylnonanamide	1		0		0		0	Analgesic	analgesic (topical), depletes Substance P
N-Vanillylnonanamide	0		0		0		0	Analgesic	analgesic (topical), depletes Substance P
orthothymotinic acid	1		0		0		0	Analgesic	analgesic, disinfectant
phenacetin	1		0		0		0	Analgesic	analgesic, antipyretic
phenazopyridine hydrochloride	1		0		0		0	Analgesic	analgesic
ramifenazone	1		0		0		0	Analgesic	analgesic, antipyretic, antiinflammatory
salicin	1		0		0		0	Analgesic	analgesic, antipyretic
salicylamide	1		0		0		0	Analgesic	analgesic
salsalate	1		0		0		0	Analgesic	analgesic
suxibuzone	1		0		0		0	Analgesic	analgesic, antipyretic, antiinflammatory
tetrahydropalmatine	1		0		0		0	Analgesic	analgesic, hypnotic, papaverine-like
zomepirac sodium	1		0		0		0	Analgesic	analgesic, antiinflammatory
aconitine	1		0		0		0	Anesthetic	anesthetic (gastric), antipyretic, and cardiotoxin
aconitine	0		0		0		0	Anesthetic	anesthetic (gastric), antipyretic, and cardiotoxin
benzocaine	1		0		0		0	Anesthetic	anesthetic (topical)
bupivacaine hydrochloride	1		0		0		0	Anesthetic	anesthetic (local)
butacaine	1		0		0		0	Anesthetic	anesthetic (local)
butamben	1		0		0		0	Anesthetic	anesthetic (local)
dibucaine hydrochloride	1		0		0		0	Anesthetic	anesthetic (local)
dyclonine hydrochloride	1	Dark	1	None	0	Overactive-	1	Anesthetic	anesthetic (topical)
mepivacaine hydrochloride	1		0		0		0	Anesthetic	anesthetic (local)
oxethazaine	1		0		0		0	Anesthetic	anesthetic (local)
pentobarbital	1		0		0		0	Anesthetic	anesthetic
pramoxine hydrochloride	1		0		0		0	Anesthetic	anesthetic (topical)
prilocaine hydrochloride	1		0		0		0	Anesthetic	anesthetic (local)
procaine hydrochloride	1		0		0		0	Anesthetic	anesthetic (local)
safrole	1		0		0		0	Anesthetic	anesthetic (topical) and antiseptic, pediculicide
safrole	0		0		0		0	Anesthetic	anesthetic (topical) and antiseptic, pediculicide
salicyl alcohol	1		0		0		0	Anesthetic	anesthetic (local)
thiamylal sodium	1		0		0		0	Anesthetic	anesthetic
thiopental sodium	1		0		0		0	Anesthetic	anesthetic
2',4'-dihydroxychalcone 4'-glucoside	1		0		0		0	Anthelmintic	anthelmintic & antiulcerocenic
albendazole	1		0		0		0	Anthelmintic	anthelmintic
artemisin	1		0		0		0	Anthelmintic	anthelmintic
bithionol	1	Dead,	1	Slow, Dark	1	Slow	1	Anthelmintic	anthelmintic, antiseptic
bithionol	0		0		0		0	Anthelmintic	anthelmintic, antiseptic
dichlorophene	1	Degenerated but Mobile, Dark	1	Dead	1	None	0	Anthelmintic	anthelmintic
dichlorophene	0		0		0		0	Anthelmintic	anthelmintic
diethylcarbamazine citrate	1		0		0		0	Anthelmintic	anthelmintic
embelin	1		0		0		0	Anthelmintic	anthelmintic, oral contraceptive
fenbendazole	1		0		0		0	Anthelmintic	anthelmintic
gentian violet	1		0		0		0	Anthelmintic	antibacterial, anthelmintic
gentian violet	0		0		0		0	Anthelmintic	antibacterial, anthelmintic
harmalol hydrochloride	1		0		0		0	Anthelmintic	anthelmintic, narcotic agent
helenine	1		0		0		0	Anthelmintic	anthelmintic, antibacterial, antineoplastic
hexylresorcinol	1		0		0		0	Anthelmintic	anthelmintic, topical antiseptic
hycanthone	1	Dead	1	Dead	1	Dark, Overactive	1	Anthelmintic	anthelmintic, hepatotoxic
hycanthone	0		0		0		0	Anthelmintic	anthelmintic, hepatotoxic
kainic acid	1		0		0		0	Anthelmintic	glutamate receptor agonist, anthelmintic
mebendazole	1		0		0		0	Anthelmintic	anthelmintic
morantel citrate	1		0		0		0	Anthelmintic	anthelmintic
niclosamide	1	Dead	1	Dead	1	Dead	1	Anthelmintic	anthelmintic
oxybendazole	1		0		0		0	Anthelmintic	anthelmintic
pararosaniline pamoate	1	Rounded, Slow	1	Rounded, Slow	1	None	0	Anthelmintic	anthelmintic, antischistosomal
piperazine	1		0		0		0	Anthelmintic	anthelmintic
praziquantel	1	Degenerated but Mobile	1	Degenerated but Mobile	1	Rounded, Overactive	1	Anthelmintic	anthelmintic
praziquantel	0		0		0		0	Anthelmintic	anthelmintic
pyrantel pamoate	1		0		0		0	Anthelmintic	anthelmintic
pyrvinium pamoate	1	Dead	1	Dead	1	Rounded	1	Anthelmintic	anthelmintic
thiabendazole	1		0		0		0	Anthelmintic	anthelmintic
1s,9r-beta-hydrastine	1		0		0		0	Antibiotic	antihypertensive, sedative, antibacterial
1s-camphor	1		0		0		0	Antibiotic	antiinfective, antipruritic
2,6-dimethoxyquinone	1		0		0		0	Antibiotic	antibacterial, induces dermatitis, mutagen
3-aminopropanesulphonic acid	1		0		0		0	Antibiotic	antibacterial
acetohydroxamic acid	1		0		0		0	Antibiotic	urease inhibitor, antiurolithic, antbacterial
acriflavinium hydrochloride	1	Rounded, Slow	1	Dark, Slow	1	None	0	Antibiotic	antiinfective, intercalating agent
acriflavinium hydrochloride	0		0		0		0	Antibiotic	antiinfective, intercalating agent
actinonin	1		0		0		0	Antibiotic	antibiotic
aklavine hydrochloride	1	Dark, Slow	1	Dark, Slow	1	None	0	Antibiotic	antibiotic, antineoplastic
alexidine hydrochloride	1	Dead	1	Rounded	1	Rounded	1	Antibiotic	antibacterial
alexidine hydrochloride	0		0		0		0	Antibiotic	antibacterial
amikacin sulfate	1		0		0		0	Antibiotic	antibacterial
amikacin sulfate	0		0		0		0	Antibiotic	antibacterial
amoxicillin	1		0		0		0	Antibiotic	antibacterial
ampicillin sodium	1		0		0		0	Antibiotic	antibacterial
azithromycin	1		0		0		0	Antibiotic	antibacterial
azlocillin sodium	1		0		0		0	Antibiotic	antibiotic
bacampicillin hydrochloride	1		0		0		0	Antibiotic	antibiotic
bacitracin	1		0		0		0	Antibiotic	antibacterial
bacitracin	0		0		0		0	Antibiotic	antibacterial
becanamycin sulfate	1		0		0		0	Antibiotic	antibiotic
benzalkonium chloride	1	Dark, Rounded, Slow	1	Dark, Slow	1	Rounded, Overactive	1	Antibiotic	antiinfective (topical)
benzethonium chloride	1		0		0		0	Antibiotic	antiinfective (topical)
benzethonium chloride	0		0		0		0	Antibiotic	antiinfective (topical)
benzyl isothiocyanate	1		0		0		0	Antibiotic	antineoplastic, antibacterial, antifungal
benzyl isothiocyanate	0		0		0		0	Antibiotic	antineoplastic, antibacterial, antifungal
bisanhydrorutilantinone	1		0		0		0	Antibiotic	antibiotic
butirosin sulfate	1		0		0		0	Antibiotic	antibiotic
capreomycin sulfate	1		0		0		0	Antibiotic	antibacterial (tuberculostatic)
capreomycin sulfate	0		0		0		0	Antibiotic	antibacterial (tuberculostatic)
carbenicillin disodium	1		0		0		0	Antibiotic	antibacterial
cefaclor	1		0		0		0	Antibiotic	antibiotic
cefadroxil	1		0		0		0	Antibiotic	antibacterial
cefamandole nafate	1		0		0		0	Antibiotic	antimicrobial
cefamandole sodium	1		0		0		0	Antibiotic	antimicrobial
cefazolin sodium	1		0		0		0	Antibiotic	antibacterial
cefdinir	1		0		0		0	Antibiotic	antibacterial
cefmetazole sodium	1		0		0		0	Antibiotic	antimicrobial
cefoperazole sodium	1		0		0		0	Antibiotic	antimicrobial
cefotaxime sodium	1		0		0		0	Antibiotic	antibacterial
cefoxitin sodium	1		0		0		0	Antibiotic	antimicrobial
cefsulodin sodium	1		0		0		0	Antibiotic	antimicrobial
ceftibuten	1		0		0		0	Antibiotic	antibacterial
ceftriaxone sodium	1		0		0		0	Antibiotic	antibiotic
cefuroxime sodium	1		0		0		0	Antibiotic	antimicrobial
cephalexin	1		0		0		0	Antibiotic	antibiotic
cephaloridine	1		0		0		0	Antibiotic	antimicrobial
cephalosporin c sodium	1		0		0		0	Antibiotic	antibiotic
cephalothin sodium	1		0		0		0	Antibiotic	antibacterial
cephapirin sodium	1		0		0		0	Antibiotic	antibacterial
cephradine	1		0		0		0	Antibiotic	antibacterial
cetylpyridinium chloride	1	Degenerated but Mobile	1	Dead	1	None	0	Antibiotic	antiinfective (topical)
cetylpyridinium chloride	0		0		0		0	Antibiotic	antiinfective (topical)
chloramphenicol	1		0		0		0	Antibiotic	antibacterial, antirickettsial, inhibits protein synthesis
chloramphenicol	0		0		0		0	Antibiotic	antibacterial, antirickettsial, inhibits protein synthesis
chloramphenicol	0		0		0		0	Antibiotic	antibacterial, antirickettsial, inhibits protein synthesis
chloramphenicol hemisuccinate	0		0		0		0	Antibiotic	antibacterial, antirickettsial, inhibits protein synthesis
chlorhexidine	1		0		0		0	Antibiotic	antibacterial (topical), disinfectant
chloroxylenol	1		0		0		0	Antibiotic	antibacterial, topical and urinary antiseptic
chlortetracycline	1		0		0		0	Antibiotic	antibacterial, inhibits protein synthesis, Ca chelator
chlortetracycline	0		0		0		0	Antibiotic	antibacterial, inhibits protein synthesis, Ca chelator
chlortetracycline	0		0		0		0	Antibiotic	antibacterial, inhibits protein synthesis, Ca chelator
cinoxacin	1		0		0		0	Antibiotic	antibacterial
ciprofloxacin	1		0		0		0	Antibiotic	antibacterial, fungicide
citrinin	1		0		0		0	Antibiotic	antibiotic
clarithromycin	1		0		0		0	Antibiotic	antibiotic
clindamycin hydrochloride	1		0		0		0	Antibiotic	antibacterial, inhibits protein synthesis
clindamycin hydrochloride	0		0		0		0	Antibiotic	antibacterial, inhibits protein synthesis
clofoctol	1	Dark	1	Rounded, Slow	1	Rounded, Overactive	1	Antibiotic	antibacterial
cloxacillin sodium	1		0		0		0	Antibiotic	antibacterial
cloxyquin	1		0		0		0	Antibiotic	antibacterial, antifungal
colistimethate sodium	1		0		0		0	Antibiotic	antibacterial
colistimethate sodium	0		0		0		0	Antibiotic	antibacterial
dapsone	1		0		0		0	Antibiotic	antibacterial (leprostatic), dermatitis herpetiformis suppressant
demeclocycline hydrochloride	1		0		0		0	Antibiotic	antibacterial
dibekacin	1	Dark, Slow	1	Dark	1	None	0	Antibiotic	antibiotic
dicloxacillin sodium	1		0		0		0	Antibiotic	antibacterial
dihydrostreptomycin sulfate	1		0		0		0	Antibiotic	antibacterial (tuberculostatic)
dirithromycin	1		0		0		0	Antibiotic	antibiotic
doxycycline hydrochloride	1		0		0		0	Antibiotic	antibacterial
emodin	1		0		0		0	Antibiotic	antimicrobial, antineoplastic, cathartic, tyrosine kinase inhibitor
emodin	0		0		0		0	Antibiotic	antimicrobial, antineoplastic, cathartic, tyrosine kinase inhibitor
enoxacin	1		0		0		0	Antibiotic	antibacterial
enoxolone	1		0		0		0	Antibiotic	antitussive, antiinflammatory, antibacterial
erythromycin	1		0		0		0	Antibiotic	antibacterial
erythromycin	1		0		0		0	Antibiotic	antibacterial
erythromycin estolate	1		0		0		0	Antibiotic	antibiotic
erythromycin ethylsuccinate	1		0		0		0	Antibiotic	antibacterial
ethambutol hydrochloride	1		0		0		0	Antibiotic	antibacterial (tuberculostatic)
ethionamide	1		0		0		0	Antibiotic	antibacterial (tuberculostatic)
fenamisal	1		0		0		0	Antibiotic	antibacterial (tuberculostatic)
flumequine	1		0		0		0	Antibiotic	antibacterial
fosphomycin	1		0		0		0	Antibiotic	antimicrobial
furazolidone	1		0		0		0	Antibiotic	antimicrobial
fusidic acid	1		0		0		0	Antibiotic	antibacterial
gatifloxacin	1		0		0		0	Antibiotic	antibacterial
gentamicin sulfate	1		0		0		0	Antibiotic	antibacterial
gentamicin sulfate	0		0		0		0	Antibiotic	antibacterial
gramicidin	1	Dying, Dead	1	Partial Death	1	Overactive	1	Antibiotic	antibacterial
gramicidin	0		0		0		0	Antibiotic	antibacterial
hetacillin potassium	1		0		0		0	Antibiotic	antibacterial
hexachlorophene	1	Dead	1	Dead	1	None	0	Antibiotic	antiinfective (topical)
hexachlorophene	0		0		0		0	Antibiotic	antiinfective (topical)
isoniazid	1		0		0		0	Antibiotic	antibacterial (tuberculostatic)
isoniazid	0		0		0		0	Antibiotic	antibacterial (tuberculostatic)
kanamycin sulfate	1		0		0		0	Antibiotic	antibacterial
kojic acid	1		0		0		0	Antibiotic	chelator, antibacterial, skin whitening agent
lasalocid sodium	1	Dead	1	Dead	1	Dead	1	Antibiotic	antibiotic
lasalocid sodium	0		0		0		0	Antibiotic	antibiotic
levofloxacin	1		0		0		0	Antibiotic	antibiotic
lincomycin hydrochloride	1		0		0		0	Antibiotic	antibacterial
lincomycin hydrochloride	0		0		0		0	Antibiotic	antibacterial
lividomycin sulfate	1		0		0		0	Antibiotic	antibiotic
lomefloxacin hydrochloride	1		0		0		0	Antibiotic	antimicrobial
mafenide hydrochloride	1		0		0		0	Antibiotic	antibacterial
mafenide hydrochloride	0		0		0		0	Antibiotic	antibacterial
meclocycline sulfosalicylate	1		0		0		0	Antibiotic	antibacterial
merbromin	1		0		0		0	Antibiotic	antibacterial
merbromin	0		0		0		0	Antibiotic	antibacterial
metampicillin sodium	1		0		0		0	Antibiotic	antimicrobial
methacycline hydrochloride	1		0		0		0	Antibiotic	antibacterial
methenamine	1		0		0		0	Antibiotic	antibacterial (urinary)
methicillin sodium	1		0		0		0	Antibiotic	antibacterial
minocycline hydrochloride	1		0		0		0	Antibiotic	antibacterial
monensin sodium (monensin a is shown)	1	Dark	1	Dead	1	Dead	1	Antibiotic	antibiotic
moxalactam disodium	1		0		0		0	Antibiotic	antibacterial
moxifloxacin hydrochloride	1		0		0		0	Antibiotic	antibiotic
nafcillin sodium	1		0		0		0	Antibiotic	antibacterial
nalidixic acid	1		0		0		0	Antibiotic	antibacterial
neomycin sulfate	1		0		0		0	Antibiotic	antibacterial
neomycin sulfate	0		0		0		0	Antibiotic	antibacterial
nigericin sodium	1	Dead	1	Dead	1	Dead	1	Antibiotic	antibiotic
nitrofurantoin	1		0		0		0	Antibiotic	antibacterial
nitrofurazone	1		0		0		0	Antibiotic	antiinfective (topical)
nitrofurazone	0		0		0		0	Antibiotic	antiinfective (topical)
nitromide	1		0		0		0	Antibiotic	antibacterial, coccidiostat
nitromide	0		0		0		0	Antibiotic	antibacterial, coccidiostat
norfloxacin	1		0		0		0	Antibiotic	antibacterial
novobiocin sodium	1		0		0		0	Antibiotic	antibacterial
ofloxacin	1		0		0		0	Antibiotic	antimicrobial
oleandomycin phosphate	1		0		0		0	Antibiotic	antibacterial
oleandomycin phosphate	0		0		0		0	Antibiotic	antibacterial
orbifloxacin	1		0		0		0	Antibiotic	antibacterial
oxacillin sodium	1		0		0		0	Antibiotic	antibacterial
oxolinic acid	1		0		0		0	Antibiotic	antimicrobial
oxytetracycline	1		0		0		0	Antibiotic	antibacterial
palmatine	1		0		0		0	Antibiotic	antibacterial, uterine contractant, antiplasmodium activity
palmatine	0		0		0		0	Antibiotic	antibacterial, uterine contractant, antiplasmodium activity
parachlorophenol	1		0		0		0	Antibiotic	topical antibacterial (topical)
paromomycin sulfate	1		0		0		0	Antibiotic	antibiotic, antiamebic
pasiniazid	1		0		0		0	Antibiotic	antibacterial (tuberculostatic)
patulin	1	Rounded	1	Rounded	1	None	0	Antibiotic	seed germination inhibitor, antibacterial, carcinogen and teratogen
penicillin g potassium	1		0		0		0	Antibiotic	antibiotic
penicillin v potassium	1		0		0		0	Antibiotic	antibacterial
Pentamidine isethionate	1		0		0		0	Antibiotic	NMDA glutamate receptor antagonist; neuroprotective agent; antimicrobial agent prescribed for the treatment of AIDS-asso
phenethicillin potassium	1		0		0		0	Antibiotic	antibacterial
physcion	1		0		0		0	Antibiotic	antimicrobial, cathartic
pipemidic acid	1		0		0		0	Antibiotic	antimicrobial
piperacillin sodium	1		0		0		0	Antibiotic	antibacterial
piperine	1		0		0		0	Antibiotic	analeptic, antibacterial
piromidic acid	1		0		0		0	Antibiotic	antimicrobial
polymyxin b sulfate	1		0		0		0	Antibiotic	antibacterial
polymyxin b sulfate	0		0		0		0	Antibiotic	antibacterial
pyrazinamide	1		0		0		0	Antibiotic	antibacterial (tuberculostatic)
pyrithione zinc	1	Dead	1	Dead	1	None	0	Antibiotic	antibacterial, antifungal, antiseborrheic
pyrithione zinc	0		0		0		0	Antibiotic	antibacterial, antifungal, antiseborrheic
pyrromycin	1	Rounded	1	Overactive -, Rounded	1	Rounded	1	Antibiotic	antibiotic
resveratrol	1		0		0		0	Antibiotic	antifungal, antibacterial
ribostamycin sulfate	1	Dark	1	None	0	Rounded	1	Antibiotic	antibiotic
rifampin	1		0		0		0	Antibiotic	antibacterial (tuberculostatic)
roxarsone	1		0		0		0	Antibiotic	antibacterial
roxarsone	0		0		0		0	Antibiotic	antibacterial
roxithromycin	1		0		0		0	Antibiotic	antibiotic
salinomycin, sodium	1	Dead	1	Dead	1	Dead	1	Antibiotic	antibiotic
salinomycin, sodium	0		0		0		0	Antibiotic	antibiotic
sisomicin sulfate	1	Rounded	1	None	0	Overactive-	1	Antibiotic	antibacterial, binds to ribosomes
sisomicin sulfate	0		0		0		0	Antibiotic	antibacterial, binds to ribosomes
sodium p-aminosalicylate	1		0		0		0	Antibiotic	antibacterial (tuberculostatic)
spectinomycin hydrochloride	1		0		0		0	Antibiotic	antibacterial
spiramycin	1		0		0		0	Antibiotic	antibiotic
streptomycin sulfate	1		0		0		0	Antibiotic	antibacterial (tuberculostatic)
streptomycin sulfate	0		0		0		0	Antibiotic	antibacterial (tuberculostatic)
succinylsulfathiazole	1		0		0		0	Antibiotic	antimicrobial
sulfabenzamide	1		0		0		0	Antibiotic	antibacterial
sulfacetamide	1		0		0		0	Antibiotic	antibacterial
sulfachlorpyridazine	1		0		0		0	Antibiotic	antibacterial
sulfadiazine	1		0		0		0	Antibiotic	antibacterial
sulfadimethoxine	1		0		0		0	Antibiotic	antibacterial
sulfaguanidine	1		0		0		0	Antibiotic	antibacterial
sulfamerazine	1		0		0		0	Antibiotic	antibacterial
sulfameter	1		0		0		0	Antibiotic	antibacterial
sulfamethazine	1		0		0		0	Antibiotic	antibacterial
sulfamethizole	1		0		0		0	Antibiotic	antibacterial
sulfamethoxazole	1		0		0		0	Antibiotic	antibacterial, antipneumocystis
sulfamethoxypyridazine	1		0		0		0	Antibiotic	antibacterial
sulfamonomethoxine	1		0		0		0	Antibiotic	antibacterial
sulfanilamide	1		0		0		0	Antibiotic	antibacterial
sulfanitran	1		0		0		0	Antibiotic	antibacterial
Sulfaphenazole	1		0		0		0	Antibiotic	Antibacterial; inhibitor of cytochrome P4502C enzymes
sulfapyridine	1		0		0		0	Antibiotic	antibacterial
sulfaquinoxaline sodium	1		0		0		0	Antibiotic	antibacterial
sulfathiazole	1		0		0		0	Antibiotic	antibacterial
sulfisoxazole	1		0		0		0	Antibiotic	antibacterial
tetracycline hydrochloride	1		0		0		0	Antibiotic	antiamebic, antibacterial, antirickettsial
thiamphenicol	1		0		0		0	Antibiotic	antibacterial
thimerosal	1	Dead	1	Dead	1	Rounded, Overactive-	1	Antibiotic	antiinfective, preservative
thimerosal	0		0		0		0	Antibiotic	antiinfective, preservative
tobramycin	1		0		0		0	Antibiotic	antibacterial, inhibits protein synthesis
tobramycin	0		0		0		0	Antibiotic	antibacterial, inhibits protein synthesis
tomatine	1	Partial Death	1	Dead	1	Dead	1	Antibiotic	antifungal, antibacterial, antiinflammatory agent
troleandomycin	1		0		0		0	Antibiotic	antibiotic
tyrothricin	1		0		0		0	Antibiotic	topical antibacterial (topical)
usnic acid	1		0		0		0	Antibiotic	antibiotic
vancomycin hydrochloride	1		0		0		0	Antibiotic	antibacterial
vulpinic acid	1		0		0		0	Antibiotic	antiinflammatory, antimicrobial
astemizole	1		0		0		0	Antihistamine	H1 antihistamine (nonsedating)
brompheniramine maleate	1		0		0		0	Antihistamine	H1 antihistamine
Cimetidine	1		0		0		0	Antihistamine	H2 Histamine receptor antagonist; anti-ulcer agent
cinnarazine	1		0		0		0	Antihistamine	H1 antihistamine
cyclizine	1		0		0		0	Antihistamine	H1 antihistamine
Diphenhydramine hydrochloride	1		0		0		0	Antihistamine	H1 Histamine receptor antagonist
famotidine	1		0		0		0	Antihistamine	H2 antihistamine
loratadine	1		0		0		0	Antihistamine	H1 antihistamine
mebhydrolin naphthalenesulfonate	1		0		0		0	Antihistamine	H1 antihistamine
methapyrilene hydrochloride	1		0		0		0	Antihistamine	H1 antihistamine
pimethixene maleate	1		0		0		0	Antihistamine	H1 antihistamine
Pyrilamine maleate	1		0		0		0	Antihistamine	H1 Histamine receptor antagonist
Ranitidine hydrochloride	1		0		0		0	Antihistamine	H2 Histamine receptor antagonist; anti-ulcer agent
Tripelennamine hydrochloride	1		0		0		0	Antihistamine	H1 Histamine receptor antagonist
atorvastatin calcium	1		0		0		0	Antihyperlipidemic	antihyperlipidemic, HMGCoA reductase inhibitor
austricine	1		0		0		0	Antihyperlipidemic	antihyperlipidemic, antiinflammatory
benfluorex hydrochloride	1		0		0		0	Antihyperlipidemic	antihyperlipoproteinemic
bezafibrate	1		0		0		0	Antihyperlipidemic	antihyperlipidemic
carnitine hydrochloride	1		0		0		0	Antihyperlipidemic	antihyperlipoproteinemic, gastric and pancreatic secretion stimulant
Clofibrate	1		0		0		0	Antihyperlipidemic	Antihyperlipoproteinemic; increases lipoprotein lipase activity, thus enhancing the rate of intravascular catabolism of
clofibric acid	1		0		0		0	Antihyperlipidemic	antihyperlipoproteinemic
compactin	1	Dead	1	Dead	1	None	0	Antihyperlipidemic	antihyperlipidemic, HMGCoA reductase inhibitor
fenbutyramide	1		0		0		0	Antihyperlipidemic	antihyperlipidemic
fenofibrate	1		0		0		0	Antihyperlipidemic	antihyperlipidemic
gemfibrozil	1		0		0		0	Antihyperlipidemic	antihyperlipoproteinemic
niacin	1		0		0		0	Antihyperlipidemic	antihyperlipidemic, vitamin (enzyme cofactor)
phenylbutyrate sodium	1		0		0		0	Antihyperlipidemic	antihyperlipidemic
probucol	1		0		0		0	Antihyperlipidemic	antihyperlipidemic
rosuvastatin	1		0		0		0	Antihyperlipidemic	antihyperlipidemic
simvastatin	1	Dead	1	Dead	1	None	0	Antihyperlipidemic	antihyperlipidemic, HMGCoA reductase inhibitor
acebutolol hydrochloride	1		0		0		0	Antihypertensive	antihypertensive, antianginal, antiarrhythmic
berbamine hydrochloride	1		0		0		0	Antihypertensive	antihypertensive, skeletal muscle relaxant
guanabenz acetate	1		0		0		0	Antihypertensive	antihypertensive
guanethidine sulfate	1		0		0		0	Antihypertensive	antihypertensive, mitotic agent
hydralazine hydrochloride	1		0		0		0	Antihypertensive	antihypertensive
hydroflumethiazide	1		0		0		0	Antihypertensive	antihypertensive, diuretic
isoreserpine	1		0		0		0	Antihypertensive	antihypertensive
losartan	1		0		0		0	Antihypertensive	antihypertensive, AT1 angiotensin II antagonist
methimazole	1		0		0		0	Antihypertensive	antihyperthyroid
metoprolol tartrate	1		0		0		0	Antihypertensive	antihypertensive, antianginal
midodrine hydrochloride	1		0		0		0	Antihypertensive	antihypertensive, vasoconstrictor
pentolinium tartrate	1		0		0		0	Antihypertensive	antihypertensive, ganglionic blocker
perindopril erbumine	1		0		0		0	Antihypertensive	antihypertensive, ACE inhibitor
prazosin hydrochloride	1	Slow	1	None	0	Slow	1	Antihypertensive	antihypertensive
propylthiouracil	1		0		0		0	Antihypertensive	antihyperthyroid
protoveratrine a	1		0		0		0	Antihypertensive	antihypertensive
protoveratrine b	1		0		0		0	Antihypertensive	antihypertensive, emetic
quinapril hydrochloride	1		0		0		0	Antihypertensive	antihypertensive, ACE inhibitor
ramipril	1		0		0		0	Antihypertensive	antihypertensive, ACE inhibitor
rescinnamine	1		0		0		0	Antihypertensive	antihypertensive
reserpine	1		0		0		0	Antihypertensive	antihypertensive
salsoline	1		0		0		0	Antihypertensive	antihypertensive, antihistamine
todralazine hydrochloride	1		0		0		0	Antihypertensive	antihypertensive, peripheral vasodilator
veratridine	1		0		0		0	Antihypertensive	antihypertensive
veratrine	1		0		0		0	Antihypertensive	antihypertensive
veratrine	0		0		0		0	Antihypertensive	antihypertensive
(+)naproxen	1		0		0		0	Antiinflammatory	antiinflammatory, analgesic, antipyretic
(±)-Ibuprofen	1		0		0		0	Antiinflammatory	Anti-inflammatory and analgesic; non-selective COX inhibitor
acacetin	1		0		0		0	Antiinflammatory	antiinflammatory, spasmolytic agent, antioxidant
acemetacin	1		0		0		0	Antiinflammatory	antiinflammatory
aesculin	1		0		0		0	Antiinflammatory	antiinflammatory
budesonide	1		0		0		0	Antiinflammatory	antiinflammatory
bufexamac	1		0		0		0	Antiinflammatory	antiinflammatory, analgesic, antipyretic
carbenoxolone sodium	1		0		0		0	Antiinflammatory	antiinflammatory, antisecretory, antiulcer
cortisone	1		0		0		0	Antiinflammatory	antiinflammatory, glucocorticoid
cresopyrine	1		0		0		0	Antiinflammatory	antiinflammatory, antpyretic
cytisine	1		0		0		0	Antiinflammatory	antiinflammatory, respiratory stimulant
diacerin	1		0		0		0	Antiinflammatory	antiinflammatory
etodolac	1		0		0		0	Antiinflammatory	antiinflammatory
fenbufen	1		0		0		0	Antiinflammatory	antiinflammatory
fenoprofen	1		0		0		0	Antiinflammatory	antiinflammatory
fenspiride hydrochloride	1		0		0		0	Antiinflammatory	antiinflammatory, bronchodilator
flufenamic acid	1		0		0		0	Antiinflammatory	antiinflammatory, analgesic
flumethasone	1		0		0		0	Antiinflammatory	antiinflammatory
flunisolide	1		0		0		0	Antiinflammatory	antiinflammatory
fluocinonide	1		0		0		0	Antiinflammatory	antiinflammatory, glucocorticoid
flurandrenolide	1		0		0		0	Antiinflammatory	antiinflammatory
flurbiprofen	1		0		0		0	Antiinflammatory	antiinflammatory, analgesic
gambogic acid	1	Dead	1	Dead	1	Dead	1	Antiinflammatory	antiinflammatory, cytotoxic
Indomethacin	1		0		0		0	Antiinflammatory	Anti-inflammatory; antipyretic and analgesic; blocks prostaglandin biosynthesis by inhibiting prostaglandin cyclooxygena
isoxicam	1		0		0		0	Antiinflammatory	antiinflammatory
ketoprofen	1		0		0		0	Antiinflammatory	antiinflammatory
ketorolac tromethamine	1		0		0		0	Antiinflammatory	antiinflammatory
leucodin	1		0		0		0	Antiinflammatory	antiinflammatory, hypolipidemic
mefenamic acid	1		0		0		0	Antiinflammatory	antiinflammatory, analgesic
meloxicam	1		0		0		0	Antiinflammatory	antiinflammatory
n- (9-fluorenylmethoxycarbonyl)-l-leucine (npc-15199)	1		0		0		0	Antiinflammatory	antiinflammatory
nabumetone	1		0		0		0	Antiinflammatory	antiinflammatory
naproxol	1		0		0		0	Antiinflammatory	antiinflammatory, analgesic, antipyretic
nimesulide	1		0		0		0	Antiinflammatory	antiinflammatory
oxyphenbutazone	1		0		0		0	Antiinflammatory	antiinflammatory
Phenylbutazone	1		0		0		0	Antiinflammatory	Anti-inflammatory; substrate for prostaglandin peroxidase
phenylbutyric acid	1		0		0		0	Antiinflammatory	antiinflammatory
pinocembrin	1		0		0		0	Antiinflammatory	antiinflammatory
piroxicam	1		0		0		0	Antiinflammatory	antiinflammatory
sodium meclofenamate	1		0		0		0	Antiinflammatory	antiinflammatory, antipyretic
suprofen	1		0		0		0	Antiinflammatory	antiinflammatory
suprofen methyl ester	1		0		0		0	Antiinflammatory	antiinflammatory
tenoxicam	1		0		0		0	Antiinflammatory	antiinflammatory
tolfenamic acid	1		0		0		0	Antiinflammatory	antiinflammatory, analgesia
tolmetin sodium	1		0		0		0	Antiinflammatory	antiinflammatory
triamcinolone acetonide	1		0		0		0	Antiinflammatory	antiinflammatory
triamcinolone diacetate	1		0		0		0	Antiinflammatory	antiinflammatory
valdecoxib	1		0		0		0	Antiinflammatory	antiinflammatory, COX-2 inhibitor
1,2-dimethylhydrazine hydrochloride	1		0		0		0	Antineoplastic	antineoplastic
1,2-dimethylhydrazine hydrochloride	0		0		0		0	Antineoplastic	antineoplastic
10-hydroxycamtothecin	1	Rounded	1	Rounded	1	None	0	Antineoplastic	antineoplastic
5-azacytidine	1		0		0		0	Antineoplastic	antineoplastic, pyrimidine antimetabolite
5-azacytidine	0		0		0		0	Antineoplastic	antineoplastic, pyrimidine antimetabolite
5-fluoro-5'-deoxyuridine	1	Rounded	1	Dark	1	None	0	Antineoplastic	antineoplastic, pyrimidine antimetabolite
5-fluoro-5'-deoxyuridine	0		0		0		0	Antineoplastic	antineoplastic, pyrimidine antimetabolite
acivicin	1		0		0		0	Antineoplastic	antineoplastic
acivicin	0		0		0		0	Antineoplastic	antineoplastic
aclacinomycin a1	1		0		0		0	Antineoplastic	antineoplastic
aclacinomycin a1	0		0		0		0	Antineoplastic	antineoplastic
aklavine hydrochloride	0		0		0		0	Antineoplastic	antibiotic, antineoplastic
altretamine	1		0		0		0	Antineoplastic	antineoplastic
altretamine	0		0		0		0	Antineoplastic	antineoplastic
aminolevulinic acid hydrochloride	1		0		0		0	Antineoplastic	antineoplastic
amygdalin	1		0		0		0	Antineoplastic	antiinflammatory, experimatal antineoplastic
ancitabine hydrochloride	1		0		0		0	Antineoplastic	antineoplastic
azaserine	1		0		0		0	Antineoplastic	antineoplastic, amino acid antagonist
azaserine	0		0		0		0	Antineoplastic	antineoplastic, amino acid antagonist
beta-peltatin	1		0		0		0	Antineoplastic	antineoplastic, cytotoxic
betulinic acid	1		0		0		0	Antineoplastic	antineoplastic
bleomycin (bleomycin b2 shown)	1		0		0		0	Antineoplastic	antineoplastic
bovinocidin (3-nitropropionic acid)	1		0		0		0	Antineoplastic	antineoplastic
busulfan	1		0		0		0	Antineoplastic	antineoplastic, alkylating agent
camptothecin	1		0		0		0	Antineoplastic	antineoplastic
carboplatin	1		0		0		0	Antineoplastic	antineoplastic, convulsant
carmustine	1		0		0		0	Antineoplastic	antineoplastic, alkylalting agent
carmustine	0		0		0		0	Antineoplastic	antineoplastic, alkylalting agent
celastrol	1	Rounded	1	Dead	1	Overactive+	1	Antineoplastic	antineoplastic, antiinflamatory, NO synthesis inhibitor, chaperone stimulant
chlorambucil	1		0		0		0	Antineoplastic	antineoplastic, alkylating agent
chlorambucil	0		0		0		0	Antineoplastic	antineoplastic, alkylating agent
cisplatin	1		0		0		0	Antineoplastic	antineoplastic, convulsant
coumarin	1		0		0		0	Antineoplastic	antineoplastic, antiinflammatory, antihyperglycaemic
cyclophosphamide hydrate	1		0		0		0	Antineoplastic	antineoplastic, alkylating agent
cyclophosphamide hydrate	0		0		0		0	Antineoplastic	antineoplastic, alkylating agent
cytarabine	1		0		0		0	Antineoplastic	antineoplastic, antiviral, antimetabolite
cytarabine	0		0		0		0	Antineoplastic	antineoplastic, antiviral, antimetabolite
dacarbazine	1		0		0		0	Antineoplastic	antineoplastic
dactinomycin	1	Degenerated but Mobile	1	Dead	1	None	0	Antineoplastic	antineoplastic, intercalating agent
dactinomycin	0		0		0		0	Antineoplastic	antineoplastic, intercalating agent
diaziquone	1		0		0		0	Antineoplastic	antineoplastic
ellagic acid	1		0		0		0	Antineoplastic	hemostatic, antineoplastic, antimutagenic
etanidazole	1		0		0		0	Antineoplastic	antineoplastic, hypoxic cell radiosensitizer
etanidazole	0		0		0		0	Antineoplastic	antineoplastic, hypoxic cell radiosensitizer
etoposide	1		0		0		0	Antineoplastic	antineoplastic
ferulic acid	1		0		0		0	Antineoplastic	antineoplastic, choleretic, food preservative
floxuridine	1		0		0		0	Antineoplastic	antineoplastic, antimetabolite
floxuridine	0		0		0		0	Antineoplastic	antineoplastic, antimetabolite
fluorouracil	1	Slow	1	Dark	1	None	0	Antineoplastic	antineoplastic, pyrimidine antimetabolite
fluorouracil	0		0		0		0	Antineoplastic	antineoplastic, pyrimidine antimetabolite
formestane	1		0		0		0	Antineoplastic	antineoplastic, aromatase inhibitor
gossypol	1		0		0		0	Antineoplastic	antispermatogenic, antineoplastic, antiHIV
gossypol	0		0		0		0	Antineoplastic	antispermatogenic, antineoplastic, antiHIV
hexestrol	1		0		0		0	Antineoplastic	estrogen, antineoplastic (hormonal)
hydroxyurea	1		0		0		0	Antineoplastic	antineoplastic, inhibits ribonucleoside diphosphate reductase
isoliquiritigenin	1		0		0		0	Antineoplastic	aldose reductase inhibitor, antineoplastic, antiinflammatory
isotretinon	1		0		0		0	Antineoplastic	antiacne, anticancer
juglone	0		0		0		0	Antineoplastic	antineoplastic, antifungal
lapachol	0		0		0		0	Antineoplastic	antineoplastic, antifungal
lefunamide	1		0		0		0	Antineoplastic	antineoplastic, PDGF receptor blocker
mechlorethamine	1		0		0		0	Antineoplastic	antineoplastic, alkylating agent
megestrol acetate	1		0		0		0	Antineoplastic	progestogen, antineoplastic
melphalan	1		0		0		0	Antineoplastic	antineoplastic, alkylating agent
mercaptopurine	1		0		0		0	Antineoplastic	antineoplastic, purine antimetabolite
mercaptopurine	0		0		0		0	Antineoplastic	antineoplastic, purine antimetabolite
methotrexate	1		0		0		0	Antineoplastic	antineoplastic, antirheumatic, folic acid antagonist
mitomycin c	1		0		0		0	Antineoplastic	antineoplastic
mitotane	1		0		0		0	Antineoplastic	insecticide, antineoplastic
mitotane	0		0		0		0	Antineoplastic	insecticide, antineoplastic
mitoxanthrone hydrochloride	1		0		0		0	Antineoplastic	antineoplastic
mitoxanthrone hydrochloride	0		0		0		0	Antineoplastic	antineoplastic
monocrotaline	1		0		0		0	Antineoplastic	antineoplastic, insect sterilant
mycophenolic acid	1		0		0		0	Antineoplastic	antineoplastic
mycophenolic acid	0		0		0		0	Antineoplastic	antineoplastic
neriifolin	1		0		0		0	Antineoplastic	cardiotonic, antineoplastic
nimustine	1		0		0		0	Antineoplastic	antineoplastic
nocodazole	1		0		0		0	Antineoplastic	antineoplastic, antimitotic
norcantharidin	1		0		0		0	Antineoplastic	antineoplastic, protein phosphatase inhibitor
picropodophyllin	1		0		0		0	Antineoplastic	antineoplastic; 10% cytotoxicity of podophyllotoxin
picropodophyllin	0		0		0		0	Antineoplastic	antineoplastic; 10% cytotoxicity of podophyllotoxin
pipobroman	1		0		0		0	Antineoplastic	antineoplastic, alkylating agent
pipobroman	0		0		0		0	Antineoplastic	antineoplastic, alkylating agent
podofilox	1	Dark	1	Dead	1	None	0	Antineoplastic	antineoplastic, inhibits microtubule assembly, and human DNA topoisomerase II; antimitotic agent
podofilox	0		0		0		0	Antineoplastic	antineoplastic, inhibits microtubule assembly, and human DNA topoisomerase II; antimitotic agent
pristimerin	1	Dead	1	Dead, dying	1	None	0	Antineoplastic	antineoplastic, antiinflammatory
puromycin hydrochloride	0		0		0		0	Antineoplastic	antineoplastic, antiprotozoal
rotenone	1		0		0		0	Antineoplastic	acaricide, ectoparasiticide, antineoplastic, mitochondrial poison
rotenone	0		0		0		0	Antineoplastic	acaricide, ectoparasiticide, antineoplastic, mitochondrial poison
semustine	1		0		0		0	Antineoplastic	antineoplastic
semustine	0		0		0		0	Antineoplastic	antineoplastic
solasodine	1		0		0		0	Antineoplastic	antineoplastic, antiinflammatory
streptozosin	1		0		0		0	Antineoplastic	antineoplastic, alkylating agent
streptozosin	0		0		0		0	Antineoplastic	antineoplastic, alkylating agent
Suramin hexasodium	1		0		0		0	Antineoplastic	P2X and P2Y receptor antagonist; antiparasitic; anti-tumor agent
Taxol	1	Dark	1	Dark, Slow	1	Overactive	1	Antineoplastic	Antitumor agent; promotes assembly of microtubules and inhibits tubulin disassembly process
teniposide	1		0		0		0	Antineoplastic	antineoplastic
testosterone	1		0		0		0	Antineoplastic	androgen, antineoplastic
testosterone propionate	1		0		0		0	Antineoplastic	androgen, antineoplastic
tetrandrine	1	Dark	1	Dark, slow	1	None	0	Antineoplastic	analgesic, antineoplastic, antihypertensive, lymphotoxin
thiodiglycol	1		0		0		0	Antineoplastic	antineoplastic, alkylating agent
thiodiglycol	0		0		0		0	Antineoplastic	antineoplastic, alkylating agent
thioguanine	1		0		0		0	Antineoplastic	antineoplastic, purine antimetabolite
thioguanine	0		0		0		0	Antineoplastic	antineoplastic, purine antimetabolite
thiotepa	1		0		0		0	Antineoplastic	antineoplastic, alkylating agent
thiotepa	0		0		0		0	Antineoplastic	antineoplastic, alkylating agent
trichlormethine	1		0		0		0	Antineoplastic	antineoplastic, cytotoxic
triptonide	1	Dead	1	Dead	1	Rounded, Overactive	1	Antineoplastic	immunosuppressant, antineoplastic
urethane	1		0		0		0	Antineoplastic	antineoplastic, cytotoxic
urethane	0		0		0		0	Antineoplastic	antineoplastic, cytotoxic
ursolic acid	1		0		0		0	Antineoplastic	diuretic, antineoplastic, antiulcer
vinblastine sulfate	1		0		0		0	Antineoplastic	antineoplastic, spindle poison
2,6-di-t-butyl-4-methylphenol	1		0		0		0	Antioxidant	antioxidant
3-methyl-1-phenyl-2-pyrazolin-5-one (mci-186)	1		0		0		0	Antioxidant	antioxidant, lipoxygenase inhibitor
4-acetoxyphenol	1		0		0		0	Antioxidant	antioxidant
chlorogenic acid	1		0		0		0	Antioxidant	antioxidant, free radical scavenger
ebselen	1		0		0		0	Antioxidant	antioxidant, lipoxygenase inhibitor, inhibits oxidation of LDL
epicatechin	1		0		0		0	Antioxidant	antioxidant
ethoxyquin	1		0		0		0	Antioxidant	antioxidant
glutathione	1		0		0		0	Antioxidant	antioxidant
guaiazulene	1		0		0		0	Antioxidant	antioxidant, antiinflammatory, hepatoprotectant
hydroquinone	1		0		0		0	Antioxidant	antioxidant
katacine	1		0		0		0	Antioxidant	antioxidant, antihypoxic polymeric proanthocyanidins
pomiferin	1		0		0		0	Antioxidant	antioxidant
acetarsol	1		0		0		0	Antiprotozoal	antiprotozoal. diethylamine salt as antiphilitic
acetarsol	0		0		0		0	Antiprotozoal	antiprotozoal. diethylamine salt as antiphilitic
aklomide	1		0		0		0	Antiprotozoal	antiprotozoal, coccidiostat
aklomide	0		0		0		0	Antiprotozoal	antiprotozoal, coccidiostat
amodiaquine dihydrochloride	1		0		0		0	Antiprotozoal	antimalarial
amprolium	1		0		0		0	Antiprotozoal	coccidiostat
anisomycin	1	Dead	1	Dead	1	Rounded, Overactive	1	Antiprotozoal	antiprotozoal, antifungal, protein synthesis inhibitor
artemisinin	1		0		0		0	Antiprotozoal	antimalarial
atovaquone	1		0		0		0	Antiprotozoal	antipneumocystic, antimalarial
bebeerine	1		0		0		0	Antiprotozoal	antimalarial, muscle relaxant
berberine chloride	1		0		0		0	Antiprotozoal	antipyretic, antimalarial
chlorguanide hydrochloride	1		0		0		0	Antiprotozoal	antimalarial
Chloroquine phosphate	1		0		0		0	Antiprotozoal	Antimalarial; anti-amoebic; anti-inflammatory; bind strongly to double-stranded DNA
Chloroquine phosphate	0		0		0		0	Antiprotozoal	Antimalarial; anti-amoebic; anti-inflammatory; bind strongly to double-stranded DNA
cinchonidine	1		0		0		0	Antiprotozoal	antimalarial
cinchonine	1		0		0		0	Antiprotozoal	antimalarial
dihydroartemisinin	1		0		0		0	Antiprotozoal	antimalarial, antiinflammatory
dinitolmide	1		0		0		0	Antiprotozoal	antiprotozoal
dinitolmide	0		0		0		0	Antiprotozoal	antiprotozoal
homidium bromide	1	Degenerated, Slow, Dark	1	Dark, Slow	1	Rounded	1	Antiprotozoal	antiprotozoal, intercalcate with DNA
hydroquinidine	1		0		0		0	Antiprotozoal	antiarrhythmic, antimalarial
hydroxychloroquine sulfate	1		0		0		0	Antiprotozoal	antimalarial, lupus suppressant
mefloquine	1		0		0		0	Antiprotozoal	antimalarial
mepartricin	1		0		0		0	Antiprotozoal	antifungal, antiprotozoal
metronidazole	1		0		0		0	Antiprotozoal	antiprotozoal
primaquine diphosphate	1		0		0		0	Antiprotozoal	antimalarial
puromycin hydrochloride	1		0		0		0	Antiprotozoal	antineoplastic, antiprotozoal
pyrimethamine	1		0		0		0	Antiprotozoal	antimalarial
Quinacrine dihydrochloride	1	Dark	1	Dark,Rounded	1	None	0	Antiprotozoal	Monoamine oxidase (MAO) inhibitor; antimalarial
quinidine gluconate	1		0		0		0	Antiprotozoal	antiarrhythmic, antimalarial
quinine ethyl carbonate	1		0		0		0	Antiprotozoal	antimalarial
quinine sulfate	1		0		0		0	Antiprotozoal	antimalarial, skeletal muscle relaxant
ronidazole	1		0		0		0	Antiprotozoal	antiprotozoal
tinidazole	1	Rounded,Degenerated but Mobile	1	Slow, dark, partial death	1	None	0	Antiprotozoal	antiprotozoal
tinidazole	0		0		0		0	Antiprotozoal	antiprotozoal
Trimethoprim	1		0		0		0	Antiprotozoal	Potent inhibitor of bacterial and protozoal dihydrofolate reductase
Acyclovir	1		0		0		0	Antiviral	Antiviral agent
Acyclovir	0		0		0		0	Antiviral	Antiviral agent
baicalein	1		0		0		0	Antiviral	antiviral (HIV)
cosmosiin	1		0		0		0	Antiviral	antiviral (HIV)
crassin acetate	1		0		0		0	Antiviral	antiviral
edoxudine	1		0		0		0	Antiviral	antiviral
edoxudine	0		0		0		0	Antiviral	antiviral
famciclovir	1	Dark, Rounded, Slow	1	Dark, Rounded	1	None	0	Antiviral	antiviral
foscarnet sodium	1		0		0		0	Antiviral	antiviral
foscarnet sodium	0		0		0		0	Antiviral	antiviral
myricetin	1		0		0		0	Antiviral	antiHIV, topoisomerase II inhibitor
tilorone	1		0		0		0	Antiviral	antiviral
trifluridine	1		0		0		0	Antiviral	antiviral
vidarabine	1		0		0		0	Antiviral	antiviral
(-)-Physostigmine	1	Slow	1	Rounded	1	Rounded	1	Cholinergic	3
(-)-Physostigmine	0		0		0		0	Cholinergic	Cholinesterase inhibitor
(-)-Physostigmine	0		0		0		0	Cholinergic	Cholinesterase inhibitor
(-)-Physostigmine	0		0		0		0	Cholinergic	Cholinesterase inhibitor
(+)-Pilocarpine hydrochloride	1		0		0		0	Cholinergic	Cholinergic receptor agonist
(±)-Vesamicol hydrochloride	1		0		0		0	Cholinergic	Potent inhibitor of vesicular acetylcholine storage
9-Amino-1,2,3,4-tetrahydroacridine hydrochloride	1		0		0		0	Cholinergic	Cholinesterase inhibitor; reported to be useful
aceclidine hydrochloride	1		0		0		0	Cholinergic	cholinergic
acetylcarnitine	1		0		0		0	Cholinergic	cholinergic
acetylcholine	1		0		0		0	Cholinergic	antiarrhythmic, miotic, vasodilator (peripheral)
alverine citrate	1		0		0		0	Cholinergic	anticholinergic
Aminobenztropine	1		0		0		0	Cholinergic	High affinity muscarinic acetylcholine receptor ligand
anabasamine hydrochloride	1		0		0		0	Cholinergic	anticholinesterase, antiinflammatory, nicotinic ACh agonist
anisodamine	1		0		0		0	Cholinergic	anticholinergic, antispasmodic
Arecoline hydrobromide	1	Rounded	1	Rounded, Slow	1	None	0	Cholinergic	Acetylcholine receptor agonist
Atropine sulfate	1		0		0		0	Cholinergic	Muscarinic acetylcholine receptor antagonist
azinphos methyl	1		0		0		0	Cholinergic	insecticide, cholinesterase inhibitor
Benztropine mesylate	1	Degenerate but mobile	1	None	0	Round, Overactive	1	Cholinergic	Muscarinic acetylcholine receptor antagonist
Bethanechol chloride	1		0		0		0	Cholinergic	Muscarinic acetylcholine receptor agonist; resistant to acetylcholinesterase and non-specific cholinesterases
Carbachol	1		0		0		0	Cholinergic	Acetylcholine receptor agonist
carbofuran	1		0		0		0	Cholinergic	insecticide, nematocide, cholinesterase inhibitor
clidinium bromide	1		0		0		0	Cholinergic	anticholinergic
coumophos	1		0		0		0	Cholinergic	insecticide, cholinesterase inhibitor
diazinon	1		0		0		0	Cholinergic	insecticide, cholinesterase inhibitor
dichlorvos	1		0		0		0	Cholinergic	insecticide, cholinesterase inhibitor
dicyclomine hydrochloride	1		0		0		0	Cholinergic	anticholinergic
dimethoate	1		0		0		0	Cholinergic	insecticide, cholinesterase inhibitor
disulfoton	1		0		0		0	Cholinergic	insecticide, cholinesterase inhibitor
donepizil hydrochloride	1		0		0		0	Cholinergic	acetylcholinesterase inhibitor (reversible)
edrophonium chloride	1		0		0		0	Cholinergic	acetylcholinesterase inhibitor
edrophonium chloride	0		0		0		0	Cholinergic	acetylcholinesterase inhibitor
ethion	1		0		0		0	Cholinergic	insecticide, cholinesterase inhibitor
ethopropazine hydrochloride	0		0		0		0	Cholinergic	antiparkinsonian, anticholinergic
eucatropine hydrochloride	1		0		0		0	Cholinergic	anticholinergic (opthalmic)
galanthamine hydrobromide	1		0		0		0	Cholinergic	anticholinesterase, analgesic, antiAlzheimer
Gallamine triethiodide	1		0		0		0	Cholinergic	M2 muscarinic acetylcholine receptor antagonist; muscle relaxant
Hexamethonium dichloride	1		0		0		0	Cholinergic	Nicotinic acetylcholine receptor antagonist
homatropine bromide	1		0		0		0	Cholinergic	anticholinergic (opthalmic)
homatropine methylbromide	1		0		0		0	Cholinergic	anticholinergic (opthalmic)
hydroxytacrine maleate	0		0		0		0	Cholinergic	cholinesterase inhibitor, antiparkinsonian
hyoscyamine	1		0		0		0	Cholinergic	anticholinergic, analgesic
isopropamide iodide	1		0		0		0	Cholinergic	anticholinergic
malathion	1		0		0		0	Cholinergic	insecticide, cholinesterase inhibitor
Mecamylamine hydrochloride	1		0		0		0	Cholinergic	Nicotinic acetylcholine receptor antagonist
mepenzolate bromide	1		0		0		0	Cholinergic	anticholinergic
methacholine chloride	1		0		0		0	Cholinergic	cholinergic, diagnostic aid
methamidophos	1		0		0		0	Cholinergic	insecticide, cholinesterase inhibitor
methscopolamine bromide	1		0		0		0	Cholinergic	anticholinergic
methyl parathione	1		0		0		0	Cholinergic	insecticide, cholinesterase inhibitor
mevinphos	1		0		0		0	Cholinergic	insecticide, cholinesterase inhibitor
naled	1		0		0		0	Cholinergic	insecticide, cholinesterase inhibitor
Neostigmine bromide	1	Slow	1	Rounded, Dark	1	Rounded, Slow	1	Cholinergic	Reversible inhibitor of acetylcholinesterase
nicotine ditartrate	1		0		0		0	Cholinergic	nicotinyl acetylchloline receptor agonist, ectoparasiticide
nicotine ditartrate	0		0		0		0	Cholinergic	nicotinyl acetylchloline receptor agonist, ectoparasiticide
oxdemetonmethyl	1		0		0		0	Cholinergic	insecticide, cholinesterase inhibitor
oxotremorine	1		0		0		0	Cholinergic	muscarinic agonist
oxotremorine	0		0		0		0	Cholinergic	muscarinic agonist
oxotremorine	0		0		0		0	Cholinergic	muscarinic agonist
oxyphencyclimine hydrochloride	1		0		0		0	Cholinergic	anticholinergic
phorate	1		0		0		0	Cholinergic	insecticide, cholinesterase inhibitor
phosalone	1		0		0		0	Cholinergic	insecticide, cholinesterase inhibitor
Pirenzepine dihydrochloride	1		0		0		0	Cholinergic	Selective M1 muscarinic acetylcholine receptor antagonist
Pralidoxime iodide	1		0		0		0	Cholinergic	Acetylcholinesterase activator; an antidote to organophosphate cholinesterase inhibitors such as insecticides and nerve
pridinol methanesulfonate	1		0		0		0	Cholinergic	anticholinergic
procyclidine hydrochloride	1		0		0		0	Cholinergic	anticholinergic
Promethazine hydrochloride	1		0		0		0	Cholinergic	H1 Histamine receptor antagonist; anticholinergic
propantheline bromide	1		0		0		0	Cholinergic	anticholinergic
Pyridostigmine bromide	1		0		0		0	Cholinergic	Cholinesterase inhibitor
s,s,s,-tributylphosphorotrithioate	1		0		0		0	Cholinergic	insecticide, herbicide, cholinesterase inhibitor
scopolamine hydrobromide	1		0		0		0	Cholinergic	anticholinergic, treatment of motion sickness
tolterodine hydrochloride	1		0		0		0	Cholinergic	muscarinic receptor antagonist
Trihexyphenidyl hydrochloride	1		0		0		0	Cholinergic	Muscarinic acetylcholine receptor antagonist; centrally acting anticholinergic
Tropicamide	1		0		0		0	Cholinergic	M4 muscarinic acetylcholine receptor antagonist
1-methylxanthine	1		0		0		0	Diuretic	diuretic, adenosine antagonist
althiazide	1		0		0		0	Diuretic	diuretic
Aminophylline	1		0		0		0	Diuretic	Diuretic; cardiac stimulant; smooth muscle relaxant; water soluble complex of theophylline
bendrofumethiazide	1		0		0		0	Diuretic	diuretic
benzthiazide	1		0		0		0	Diuretic	diuretic, antihypertensive
bumetanide	1		0		0		0	Diuretic	diuretic
chlorthalidone	1		0		0		0	Diuretic	diuretic, antihypertensive
chrysin	1		0		0		0	Diuretic	diuretic
clopamide	1		0		0		0	Diuretic	diuretic
Cyclothiazide	1		0		0		0	Diuretic	diuretic
ethacrynic acid	1		0		0		0	Diuretic	diuretic
furosemide	1		0		0		0	Diuretic	diuretic, antihypertensive
indapamide	1		0		0		0	Diuretic	diuretic, antihypertensive
metolazone	1		0		0		0	Diuretic	diuretic, antihypertensive
spironolactone	1		0		0		0	Diuretic	diuretic
torsemide	1		0		0		0	Diuretic	diuretic, inhibits Na/K/2Cl carrier system
trichlormethiazide	1		0		0		0	Diuretic	diuretic, antihypertensive
urea	1		0		0		0	Diuretic	diuretic
4-Hydroxyphenethylamine hydrochloride	1		0		0		0	Dopaminergic	Dopamine receptor agonist
Amantadine hydrochloride	1		0		0		0	Dopaminergic	Dopamine releaser used in the treatment of Parkinsonism and drug-
bromocriptine mesylate	1		0		0		0	Dopaminergic	prolactin inhibitor, antiparkinsonian
Bupropion hydrochloride	1		0		0		0	Dopaminergic	Selective dopamine reuptake inhibitor; antidepressant
carbidopa	1		0		0		0	Dopaminergic	decarboxylase inhibitor, antiparkinsonism
Chlorpromazine hydrochloride	1	Overactive	1	Overactive	1	Overactive+	1	Dopaminergic	Dopamine receptor antagonist; anti-emetic; antipsychotic
Chlorprothixene hydrochloride	1	Overactive	1	Overactive	1	Overactive+	1	Dopaminergic	antipsychotic
Clozapine	1		0		0		0	Dopaminergic	Atypical neuroleptic agent which display greater affinity for the D4 dopamine receptors over D2 or D3
Domperidone	1		0		0		0	Dopaminergic	Peripheral dopamine receptor antagonist that does not cross the blood-brain barrier; anti-emetic
Dopamine hydrochloride	1		0		0		0	Dopaminergic	Endogenous neurotransmitter
ethopropazine hydrochloride	1		0		0		0	Dopaminergic	antiparkinsonian, anticholinergic
Fluphenazine dihydrochloride	1		0		0		0	Dopaminergic	Dopamine receptor antagonist; antipsychotic
Haloperidol	1		0		0		0	Dopaminergic	Dopamine receptor antagonist; antipsychotic
harmaline	1		0		0		0	Dopaminergic	CNS stimulant, antiparkinsonian agent
harmine	1		0		0		0	Dopaminergic	antiparkinsonian, CNS stimulant
hydroxytacrine maleate	1		0		0		0	Dopaminergic	cholinesterase inhibitor, antiparkinsonian
levodopa	1		0		0		0	Dopaminergic	antiparkinsonian
Loxapine succinate	1		0		0		0	Dopaminergic	Dibenzoxazepine antipsychotic agent
Memantine hydrochloride	1		0		0		0	Dopaminergic	Antagonist of NMDA glutamate receptors; stimulates dopamine release
metatyramine hydrochloride	1		0		0		0	Dopaminergic	dopamine receptor agonist
Metoclopramide hydrochloride	1		0		0		0	Dopaminergic	5-HT3 Serotonin receptor antagonist; D2 dopamine receptor antagonist; anti-emetic
Nomifensine maleate	1		0		0		0	Dopaminergic	Dopamine reuptake inhibitor; antidepressant
oxcarbazepine	1		0		0		0	Dopaminergic	antipsychotic
Pargyline hydrochloride	1	Dark	1	Dark, Rounded, Slow	1	None	0	Dopaminergic	MAO inhibitor, relatively selective for MAO-B
Pergolide methanesulfonate	1	Rounded, Overactive	1	Rounded, Overactive	1	None	0	Dopaminergic	Dopamine receptor agonist; antiparkinsonian
periciazine	1		0		0		0	Dopaminergic	antipsychotic
perphenazine	1		0		0		0	Dopaminergic	antipsychotic
Pimozide	1		0		0		0	Dopaminergic	Ca2+ channel antagonist; antipsychotic; D2 dopamine receptor antagonist
Prochlorperazine dimaleate	1		0		0		0	Dopaminergic	Antipsychotic agent; used in the treatment of spastic gastrointestinal disorders
promazine hydrochloride	1	Overactive	1	Overactive	1	Overactive	1	Dopaminergic	antipsychotic
Ro 16-6491 hydrochloride	1		0		0		0	Dopaminergic	Selective, reversible, orally-active MAO-B inhibitor which is devoid of indirect sympathomimetic activity
sibutramine hydrochloride	1		0		0		0	Dopaminergic	anorexic, antidepressant, uptake inhibitor (5HT, norepinephrine, dopamine)
Spiperone hydrochloride	1		0		0		0	Dopaminergic	Selective D2 dopamine receptor antagonist.
sulpiride	1		0		0		0	Dopaminergic	dopamine receptor antagonist, antipsychotic
Thioridazine hydrochloride	1		0		0		0	Dopaminergic	Dopamine receptor antagonist; Ca2+ channel antagonist; antipsychotic
thiothixene	1	Dark, Slow	1	None	0	Rounded, Overactive-	1	Dopaminergic	antipsychotic
Trifluoperazine dihydrochloride	1		0		0		0	Dopaminergic	Calmodulin antagonist; dopamine receptor antagonist; antipsychotic; sedative
triflupromazine hydrochloride	1	Overactive	1	Overactive	1	Overactive+	1	Dopaminergic	antipsychotic
4-nonylphenol	1		0		0		0	Estrogen/Progesterone	weevil pheromone, shows estrogenic activity
biochanin a	1		0		0		0	Estrogen/Progesterone	phytoestrogen
chlorotrianisene	1		0		0		0	Estrogen/Progesterone	estrogen
dienestrol	1		0		0		0	Estrogen/Progesterone	estrogen
diethylstilbestrol	1		0		0		0	Estrogen/Progesterone	estrogen
embelin	0		0		0		0	Estrogen/Progesterone	anthelmintic, oral contraceptive
equilin	1		0		0		0	Estrogen/Progesterone	estrogen
estradiol	1		0		0		0	Estrogen/Progesterone	estrogen
estradiol acetate	1		0		0		0	Estrogen/Progesterone	estrogen
estradiol benzoate	1		0		0		0	Estrogen/Progesterone	estrogen
estradiol cypionate	1		0		0		0	Estrogen/Progesterone	estrogen
estradiol diacetate	1	Degenerated but Mobile	1	None	0	None	0	Estrogen/Progesterone	estrogen
estradiol methyl ether	1		0		0		0	Estrogen/Progesterone	estrogen
estradiol propionate	1		0		0		0	Estrogen/Progesterone	estrogen
estradiol valerate	1		0		0		0	Estrogen/Progesterone	estrogen
estradiol-3-sulfate, sodium salt	1		0		0		0	Estrogen/Progesterone	estrogen
estriol	1		0		0		0	Estrogen/Progesterone	estrogen
estriol benzyl ether	1		0		0		0	Estrogen/Progesterone	estrogen
estriol methyl ether	1		0		0		0	Estrogen/Progesterone	estrogen
estrone	1		0		0		0	Estrogen/Progesterone	estrogen
estrone acetate	1		0		0		0	Estrogen/Progesterone	estrogen
estrone hemisuccinate	1		0		0		0	Estrogen/Progesterone	estrogen
ethinyl estradiol	1	Overactive	1	Overactive	1	Overactive	1	Estrogen/Progesterone	estrogen, plus progestogen as oral contraceptive
ethisterone	1		0		0		0	Estrogen/Progesterone	progestogen
formononetin	1		0		0		0	Estrogen/Progesterone	phytoestrogen
hydroxyprogesterone caproate	1		0		0		0	Estrogen/Progesterone	progestogen
lonidamine	1		0		0		0	Estrogen/Progesterone	contraceptive, spermicidal
medroxyprogesterone acetate	1		0		0		0	Estrogen/Progesterone	contraceptive
norethindrone	1		0		0		0	Estrogen/Progesterone	progestogen
norethindrone acetate	1		0		0		0	Estrogen/Progesterone	Oral contraceptive (in combination with estrogen)
norethynodrel	1		0		0		0	Estrogen/Progesterone	progestogen, in combination with estrogen as oral contraceptive
norgestrel	1		0		0		0	Estrogen/Progesterone	progestogen
progesterone	1		0		0		0	Estrogen/Progesterone	progestogen
Tamoxifen citrate	1		0		0		0	Estrogen/Progesterone	Anti-estrogen; relatively selective protein kinase C inhibitor
2-mercaptobenzothiazole	1		0		0		0	Fungicide	antifungal
acrisorcin	1		0		0		0	Fungicide	antifungal
amphotericin b	1	Dead	1	Dead	1	Dead	1	Fungicide	antifungal
amphotericin b	0		0		0		0	Fungicide	antifungal
antimycin a (a1 shown)	1	Dead	1	Dead	1	None	0	Fungicide	antifungal, antiviral, interferes in cytochrome oxidation
antimycin a (a1 shown)	0		0		0		0	Fungicide	antifungal, antiviral, interferes in cytochrome oxidation
butenafine hydrochloride	1		0		0		0	Fungicide	antifungal
chloroacetoxyquinoline	1		0		0		0	Fungicide	antifungal
ciclopirox olamine	1		0		0		0	Fungicide	antifungal
ciprofloxacin	0		0		0		0	Fungicide	antibacterial, fungicide
clotrimazole	1		0		0		0	Fungicide	antifungal
dimethyl 4,4-o-phenylene-bis (3-thiophanate)	1		0		0		0	Fungicide	fungicide (systemic plant)
econazole nitrate	1		0		0		0	Fungicide	antifungal
eugenol	1		0		0		0	Fungicide	analgesic (topical), antiseptic, antifungal
exalamide	1		0		0		0	Fungicide	antifungal
exalamide	0		0		0		0	Fungicide	antifungal
filipin	1		0		0		0	Fungicide	antifungal
fluconazole	1		0		0		0	Fungicide	antifungal
flutrimazole	1		0		0		0	Fungicide	antifungal
griseofulvin	1		0		0		0	Fungicide	antifungal, inhibits mitosis in metaphase
griseofulvin	0		0		0		0	Fungicide	antifungal, inhibits mitosis in metaphase
griseofulvin analog a	1		0		0		0	Fungicide	antifungal
hexetidine	1	Slow, Dark	1	Dark, Rounded	1	None	0	Fungicide	antifungal
hexetidine	0		0		0		0	Fungicide	antifungal
ketoconazole	1		0		0		0	Fungicide	antifungal
mepartricin	0		0		0		0	Fungicide	antifungal, antiprotozoal
miconazole nitrate	1	Overactive	1	None	0	Rounded	1	Fungicide	antifungal (topical)
miconazole nitrate	0		0		0		0	Fungicide	antifungal (topical)
nystatin	1		0		0		0	Fungicide	antifungal, binds to membrane sterols
nystatin	0		0		0		0	Fungicide	antifungal, binds to membrane sterols
phenylmercuric acetate	1	Dead	1	Dead	1	Dead	1	Fungicide	fungicide
phenylmercuric acetate	0		0		0		0	Fungicide	fungicide
rhapontin	1		0		0		0	Fungicide	antifungal, antioxidant
salicylanilide	1		0		0		0	Fungicide	antipyretic, fungicide
sulconazole nitrate	1		0		0		0	Fungicide	antifungal
tetrachloroisophthalonitrile	1		0		0		0	Fungicide	fungicide
thiram	1	Slow	1	Dark, Slow	1	None	0	Fungicide	antifungal
thiram	0		0		0		0	Fungicide	antifungal
tolnaftate	1		0		0		0	Fungicide	antifungal
triacetin	1		0		0		0	Fungicide	antifungal (topical)
(±)-Baclofen	1		0		0		0	GABAergic	GABA-B receptor agonist; antispastic agent; muscle relaxant
(±)-gamma-Vinyl GABA	1		0		0		0	GABAergic	Selective GABA transaminase (GABA-T) inhibitor; anticonvulsant
(±)-Nipecotic acid	1		0		0		0	GABAergic	GABA uptake inhibitor
4-amino-3- (5-chlorothien-2-yl)butanoic acid	1		0		0		0	GABAergic	GABAb central agonist, GABAb gp illeum antagonist
4-Aminopyridine	1		0		0		0	GABAergic	Induces depolarization of GABA neurons; weak non-selective
5-Aminovaleric acid hydrochloride	1		0		0		0	GABAergic	Weak GABA-B receptor antagonist
bicuculline (+)	1		0		0		0	GABAergic	GABA antagonist
Guvacine hydrochloride	1		0		0		0	GABAergic	GABA uptake inhibitor
picrotin	1		0		0		0	GABAergic	GABAa receptor antagonist
picrotoxinin	1		0		0		0	GABAergic	convulsant, GABA receptor antagonist, ichthyotoxin
picrotoxinin	0		0		0		0	GABAergic	convulsant, GABA receptor antagonist, ichthyotoxin
pimpinellin	1		0		0		0	GABAergic	GABA receptor antagonist, phototoxin
t-4-aminocrotonic acid (taca)	1		0		0		0	GABAergic	GABA agonist, GABA uptake inhibitor
THIP hydrochloride	1		0		0		0	GABAergic	GABA-A receptor agonist, with some GABA-C receptor agonist activity
6alpha-methylprednisolone acetate	1		0		0		0	Glucocorticoid	glucocorticoid
amcinonide	1		0		0		0	Glucocorticoid	glucocorticoid, antiinflammatory
betamethasone	1		0		0		0	Glucocorticoid	glucocorticoid, antiinflammatory
betamethasone 17,21-dipropionate	1		0		0		0	Glucocorticoid	glucocorticoid, antiinflammatory
betamethasone valerate	1		0		0		0	Glucocorticoid	glucocorticoid
clobetasol propionate	1		0		0		0	Glucocorticoid	glucocorticoid, antiinflammatory
cortisone acetate	1		0		0		0	Glucocorticoid	glucocorticoid
dexamethasone	1		0		0		0	Glucocorticoid	glucocorticoid
dexamethasone acetate	1		0		0		0	Glucocorticoid	glucocorticoid, antiinflammatory
dexamethasone sodium phosphate	1		0		0		0	Glucocorticoid	glucocorticoid, antiinflammatory
diflucortolone pivalate	1		0		0		0	Glucocorticoid	glucocorticoid, antiinflammatory
flumethazone pivalate	1		0		0		0	Glucocorticoid	glucocorticoid, antiinflammatory
fluocinolone acetonide	1		0		0		0	Glucocorticoid	glucocorticoid, antiinflammatory
fluorometholone	1		0		0		0	Glucocorticoid	glucocorticoid, antiinflammatory
halcinonide	1		0		0		0	Glucocorticoid	glucocorticoid, antiinflammatory
hydrocortisone	1		0		0		0	Glucocorticoid	glucocorticoid, antiinflammatory
hydrocortisone acetate	1		0		0		0	Glucocorticoid	glucocorticoid, antiinflammatory
hydrocortisone butyrate	1		0		0		0	Glucocorticoid	glucocorticoid, antiinflammatory
hydrocortisone hemisuccinate	1		0		0		0	Glucocorticoid	glucocorticoid
hydrocortisone sodium phosphate	1		0		0		0	Glucocorticoid	glucocorticoid
medrysone	1		0		0		0	Glucocorticoid	glucocorticoid
methylprednisolone	1		0		0		0	Glucocorticoid	glucocorticoid
prednisolone	1		0		0		0	Glucocorticoid	glucocorticoid
prednisolone acetate	1		0		0		0	Glucocorticoid	glucocorticoid
prednisone	1		0		0		0	Glucocorticoid	glucocorticoid
pregnenolone	1		0		0		0	Glucocorticoid	glucocortcoid, antiinflammatory
triamcinolone	1		0		0		0	Glucocorticoid	glucocorticoid
2,4,5-trichlorophenoxyacetic acid	1		0		0		0	Herbicide	postemergence herbicide
2,4,5-trichlorophenoxyacetic acid, isooctyl ester	1		0		0		0	Herbicide	herbicide
2,4,5-trichlorophenoxyacetic acid, methyl ester	1		0		0		0	Herbicide	herbicide
2,4-dichlorophenoxyacetic acid	1		0		0		0	Herbicide	herbicide
2,4-dichlorophenoxyacetic acid, isooctyl ester	1		0		0		0	Herbicide	herbicide
2,4-dichlorophenoxyacetic acid, methyl ester	1		0		0		0	Herbicide	herbicide
2,4-dichlorophenoxybutyric acid	1		0		0		0	Herbicide	herbicide
2,4-dichlorophenoxybutyric acid, methyl ester	1		0		0		0	Herbicide	herbicide
acetochlor	1		0		0		0	Herbicide	herbicide, cell division inhibitor
alachlor	1		0		0		0	Herbicide	herbicide
atrazine	1		0		0		0	Herbicide	herbicide
benfluralin	1		0		0		0	Herbicide	herbicide
bentazon	1		0		0		0	Herbicide	herbicide
cacodylic acid	1		0		0		0	Herbicide	antieczema, dermatologic, herbicide
chlorpropham	1		0		0		0	Herbicide	herbicide, plant growth regulator
dacthal	1		0		0		0	Herbicide	herbicide
dicamba	1		0		0		0	Herbicide	herbicide
dichlobenil	1		0		0		0	Herbicide	herbicide
diuron	1		0		0		0	Herbicide	herbicide
glyphosate	1		0		0		0	Herbicide	herbicide
metolachlor	1	Dark, Degenerated, Slow	1	Dark, Rounded	1	None	0	Herbicide	herbicide
pentachlorophenol	1		0		0		0	Herbicide	insecticide, herbicide
prometon	1		0		0		0	Herbicide	herbicide
prometryn	1		0		0		0	Herbicide	herbicide
propachlor	1		0		0		0	Herbicide	herbicide
propanil	1		0		0		0	Herbicide	herbicide
propazine	1		0		0		0	Herbicide	herbicide
simazine	1		0		0		0	Herbicide	herbicide
tebuthiuron	1		0		0		0	Herbicide	herbicide
triallate	1		0		0		0	Herbicide	herbicide
trifluralin	1		0		0		0	Herbicide	herbicide
acephate	1		0		0		0	Insecticide	insecticide
aldicarb	1		0		0		0	Insecticide	insecticide, acaricide, nematocide
aldrin	1		0		0		0	Insecticide	insecticide
anabasine hydrochloride	1		0		0		0	Insecticide	insecticide
anethole	1		0		0		0	Insecticide	expectorant, gastric stimulant, insecticide
apiole	1	Slow, Dark	1	Dark, Rounded	1	None	0	Insecticide	antipyretic, diuretic, insecticide
azadirachtin	1		0		0		0	Insecticide	antifeedant, insecticide
bendiocarb	1		0		0		0	Insecticide	insecticide
carbofuran	0		0		0		0	Insecticide	insecticide, nematocide, cholinesterase inhibitor
chlordane	1		0		0		0	Insecticide	insecticide
chlorpyrifos	1		0		0		0	Insecticide	insecticide
chrysanthemic acid	1		0		0		0	Insecticide	esters as insecticide
dichlorodiphenyldichloroethylene	1	Overactive-	1	Dark	1	None	0	Insecticide	insecticide
dichlorodiphenyltrichloroethane	1		0		0		0	Insecticide	insecticide
endosulfan	1		0		0		0	Insecticide	insecticide
endrin	1		0		0		0	Insecticide	insecticide
ethoprop	1		0		0		0	Insecticide	insecticide, nematocide
fenthion	1		0		0		0	Insecticide	insecticide, ectoparasiticide
heptachlor	1		0		0		0	Insecticide	insecticide
lindane	1		0		0		0	Insecticide	insecticide
lindane	0		0		0		0	Insecticide	insecticide
malathion	0		0		0		0	Insecticide	insecticide, cholinesterase inhibitor
methamidophos	0		0		0		0	Insecticide	insecticide, cholinesterase inhibitor
methomyl	1	Rounded, dark	1	None	0	Rounded	1	Insecticide	insecticide
methoxychlor	1		0		0		0	Insecticide	insecticide
methyl parathione	0		0		0		0	Insecticide	insecticide, cholinesterase inhibitor
mitotane	0		0		0		0	Insecticide	insecticide, antineoplastic
oxdemetonmethyl	0		0		0		0	Insecticide	insecticide, cholinesterase inhibitor
paradichlorobenzene	1		0		0		0	Insecticide	insecticide
pentachlorophenol	0		0		0		0	Insecticide	insecticide, herbicide
propoxur	1		0		0		0	Insecticide	insecticide
strobane	1		0		0		0	Insecticide	insecticide
toxaphene	1		0		0		0	Insecticide	insecticide
adiphenine hydrochloride	1		0		0		0	Muscle relaxant	muscle relaxant (smooth)
cyclobenzaprine hydrochloride	1	Overactive-	1	Overactive	1	Overactive	1	Muscle relaxant	muscle relaxant (skeletal)
dantrolene sodium	1		0		0		0	Muscle relaxant	muscle relaxant (skeletal)
mebeverine hydrochloride	1		0		0		0	Muscle relaxant	muscle relaxant (smooth)
mephenesin	1		0		0		0	Muscle relaxant	muscle relaxant (skeletal)
metaxalone	1		0		0		0	Muscle relaxant	muscle relaxant (skeletal)
methocarbamol	1		0		0		0	Muscle relaxant	muscle relaxant (skeletal)
orphenadrine citrate	1		0		0		0	Muscle relaxant	muscle relaxant (skeletal), antihistaminic
ritodrine hydrochloride	1		0		0		0	Muscle relaxant	muscle relaxant (smooth)
snap (s-nitroso-n-acetylpenicillamine)	1		0		0		0	Muscle relaxant	muscle relaxant (smooth)
tolperisone hydrochloride	1		0		0		0	Muscle relaxant	muscle relaxant (skeletal)
tubocurarine chloride	1		0		0		0	Muscle relaxant	muscle relaxant (skeletal)
tubocurarine chloride	0		0		0		0	Muscle relaxant	muscle relaxant (skeletal)
zoxazolamine	1		0		0		0	Muscle relaxant	muscle relaxant, antirrheumatic
(+)-Pseudoephedrine	1		0		0		0	Other	decongestant
(±)-Octopamine hydrochloride	1		0		0		0	Other	Neurotransmitter
(±)-p-Aminoglutethimide	1		0		0		0	Other	Inhibits Cytochrome P450-dependent hydroxylation reactions that are necessary for aromatization; inhibits conversion of
(±)-p-Chlorophenylalanine	1		0		0		0	Other	Depletes brain serotonin by irreversible inhibition of tryptophan hydroxylase.
1,3,5-trimethoxybenzene	1		0		0		0	Other	spasmolytic
1,7-Dimethylxanthine	1		0		0		0	Other	Adenosine receptor ligand; major metabolite of caffeine
1-aminocyclobutane carboxylic acid	1		0		0		0	Other	NMDA receptor antagonist
1r,2s-phenylpropylamine	1		0		0		0	Other	decongestant
1r,9s-hydrastine	1		0		0		0	Other	uterine hemostatic, antiseptic
2,4-dinitrophenol	1		0		0		0	Other	uncouples oxidative phosphorylation
2,4-dinitrophenol	0		0		0		0	Other	uncouples oxidative phosphorylation
2-hydroxy-3,4-dimethoxybenzoic acid	1		0		0		0	Other	prostaglandin synthetase inhibitor
2-thiouracil	1		0		0		0	Other	thyroid depressant
2-thiouracil	0		0		0		0	Other	thyroid depressant
3,4-dimethoxydalbergione	1		0		0		0	Other	induces dermatitis
3,5-Dinitrocatechol	1		0		0		0	Other	Selective inhibitor of catechol O-methyl
3,5-Dinitrocatechol	0		0		0		0	Other	Selective inhibitor of catechol O-methyl
3-aminobenzamide	1		0		0		0	Other	antiproliferative, killer cell blocker
3-hydroxybenzylhydrazine dihydrochloride	1		0		0		0	Other	central decarboxylase inhibitor
3-Isobutyl-1-methylxanthine	1		0		0		0	Other	Potent phosphodiesterase inhibitor; more active than theophylline at adenosine receptors
3-methylcholanthrene	1		0		0		0	Other	carcinogen, binds to DNA
3-methylcholanthrene	0		0		0		0	Other	carcinogen, binds to DNA
3-methylxanthine	1		0		0		0	Other	phosphodiesterase inhibitor
3-prenyl-4-hydroxyacetophenone	1		0		0		0	Other	phytoalexin
5,7-Dichlorokynurenic acid	1		0		0		0	Other	Potent excitatory amino acid receptor antagonist; active at the strychnine-insensitive glycine binding site of the NMDA
5alpha-androstan-3,17-dione	1		0		0		0	Other	androgen
5-chloroindole-2-carboxylic acid	1		0		0		0	Other	NMDA receptor antagonist (gly)
5-Fluoroindole-2-carboxylic acid	1		0		0		0	Other	Competitive inhibitor of potentiation by glycine at the NMDA glutamate receptor
5-Nitro-2-(3-phenylpropylamino) benzoic acid	1		0		0		0	Other	Potent Cl- channel blocker
6,7-dichloro-3-hydroxy-2-quinoxalinecarboxylic acid	1		0		0		0	Other	NMDA and kainate receptor antagonist
6,7-Dichloroquinoxaline-2,3-dione	1		0		0		0	Other	High affinity antagonist specific for the strychnine-insensitive glycine binding site of the NMDA glutamate receptor
7-(beta-Chloroethyl)theophylline	1		0		0		0	Other	Useful intermediate for preparation of theophylline derivatives
7,8-dihydroxyflavone	1		0		0		0	Other	vascular protectant, antihaemorrhagic
7-Chlorokynurenic acid	1		0		0		0	Other	Potent NMDA glutamate receptor antagonist; neuroprotective.
7-hydroxyethyltheophylline	1		0		0		0	Other	phosphodiesterase inhibitor
8-Cyclopentyl-1,3-dimethylxanthine	1		0		0		0	Other	Selective A1 adenosine receptor antagonist
8-Cyclopentyl-1,3-dipropylxanthine	1		0		0		0	Other	Selective A1 adenosine receptor antagonist
abscisic acid (cis,trans; +/-)	1		0		0		0	Other	abscission-accelerant
Acetazolamide	1		0		0		0	Other	Carbonic anhydrase inhibitor; diuretic
acetosyringone	1		0		0		0	Other	insect attractant, plant hormone
acetoxolone	1		0		0		0	Other	antiulcer
acetriazoic acid	1		0		0		0	Other	X-ray contrast medium
acetyl tyrosine ethyl ester	1		0		0		0	Other	chymotrpsin substrate
acetylglucosamine	1		0		0		0	Other	antiarthritic
acetylglutamic acid	1		0		0		0	Other	excitatory aminoacid
acetyl-l-leucine	1		0		0		0	Other	antivertigo
acetylserotonin	1		0		0		0	Other	inhibits hydroxyindole-O-methyltransferase
acexamic acid	1		0		0		0	Other	wound healing agent
adenosine	1		0		0		0	Other	antiarrhythmic, cardiac depressant
adenosine phosphate	1		0		0		0	Other	vasodilator, neuromodulator
Agmatine sulfate	1		0		0		0	Other	Endogenous agonist at imidazoline receptors; may act as a neurotransmitter
ajmaline	1		0		0		0	Other	antiarrhythmic (Class Ia): inhibits glucose uptake by mitochondria, & PAF blocker
ajmaline	0		0		0		0	Other	antiarrhythmic (Class Ia): inhibits glucose uptake by mitochondria, & PAF blocker
Alaproclate hydrochloride	1		0		0		0	Other	Potent and selective serotonin reuptake inhibitor
albizziine	1		0		0		0	Other	glutamase inhibitor
allantoin	1		0		0		0	Other	wound healing agent
Allopurinol	1		0		0		0	Other	Xanthine oxidase inhibitor; inhibits the final step in uric acid biosynthesis
alloxan	1		0		0		0	Other	specific cytotoxin (pacreatic islet betacell)
aloin	1		0		0		0	Other	cathartic, laxative
alpha-cyano-3-hydroxycinnamic acid	1		0		0		0	Other	inhibit mitochondrial pyruvate transport
alpha-cyano-4-hydroxycinnamic acid	1		0		0		0	Other	inhibitor of mitochondrial pyruvate transport
alpha-tochopherol	1		0		0		0	Other	vitamin E
alpha-tochopheryl acetate	1		0		0		0	Other	vitamin E
alrestatin	1		0		0		0	Other	aldose reductase inhibitor
ambroxol hydrochloride	1		0		0		0	Other	expectorant
amifostine	1		0		0		0	Other	radioprotectant
Amiloride hydrochloride	1		0		0		0	Other	Epithelial Na+ channel blocker
aminacrine	1		0		0		0	Other	local antiseptic
aminocaproic acid	1		0		0		0	Other	hemostatic
aminocyclopropanecarboxylic acid	1		0		0		0	Other	NMDA partial agonist (gly)
aminohippuric acid	1		0		0		0	Other	renal function diagnosis
aminohydroxybutyric acid	1		0		0		0	Other	antiepileptic
aminophenazone	1		0		0		0	Other	antipyretic, analgesic
Aminopterin	1		0		0		0	Other	Dihydrofolate reductase inhibitor
Aminopterin	0		0		0		0	Other	Dihydrofolate reductase inhibitor
aminothiazole	1		0		0		0	Other	antithyroid agent
amiprilose	1		0		0		0	Other	immunomodulator, antiinflammatory
amlodipine besylate	1		0		0		0	Other	Ca channel blocker
amprolium	0		0		0		0	Other	coccidiostat
amprolium	0		0		0		0	Other	coccidiostat
amrinone	1		0		0		0	Other	cardiac stimulant
androsterone acetate	1		0		0		0	Other	androgen
androsterone sodium sulfate	1		0		0		0	Other	menstrual regulation
Aniracetam	1		0		0		0	Other	Increases ion conductance through AMPA glutamate receptors; reported to display
anisindione	1		0		0		0	Other	anticoagulant
antazoline phosphate	1		0		0		0	Other	antihistaminic
anthracene-9-carboxylic acid	1		0		0		0	Other	Cl transport inhibitor
anthralin	1		0		0		0	Other	antipsoriatic
anthraquinone	1		0		0		0	Other	irritant
apomorphine hydrochloride	1		0		0		0	Other	emetic
arachidonic acid	1		0		0		0	Other	prostaglanin & leucotriene precursor, stimulates NO biosynthesis
Arcaine sulfate	1		0		0		0	Other	Potent competitive antagonist of the polyamine site on the NMDA glutmate receptor
Arcaine sulfate	0		0		0		0	Other	Potent competitive antagonist of the polyamine site on the NMDA glutmate receptor
aristolochic acid	1		0		0		0	Other	PLA2 inhibitor
asarinin (-)	1		0		0		0	Other	antitubercular
asarylaldehyde	1		0		0		0	Other	fly attractant
ascorbic acid	1		0		0		0	Other	antiscorbutic, antiviral
atractyloside potassium	1		0		0		0	Other	oxidative phosphorylation inhibitor
atractyloside potassium	0		0		0		0	Other	oxidative phosphorylation inhibitor
avermectin b1	1		0		0		0	Other	antiparisitic
avobenzone	1		0		0		0	Other	sunscreen
Azathioprine	1		0		0		0	Other	Purine analog; purine synthesis inhibitor; immunosuppressant
Azathioprine	0		0		0		0	Other	Purine analog; purine synthesis inhibitor; immunosuppressant
azelaic acid	1		0		0		0	Other	antiacne, antiproliferative agent
azobenzene	1		0		0		0	Other	acaricide
batyl alcohol	1		0		0		0	Other	antiproliferative, immunomodulator, radioprotectant
beclomethasone dipropionate	1		0		0		0	Other	antiasthmatic, topical antiinflammatory
benazepril hydrochloride	1		0		0		0	Other	ACE inhibitor, antihypertensive
benfotiamine	1		0		0		0	Other	vitamin B1
Benserazide hydrochloride	1		0		0		0	Other	Peripheral decarboxylase inhibitor
benzo[a]pyrene	1		0		0		0	Other	carcinogen, binds to DNA
benzo[a]pyrene	0		0		0		0	Other	carcinogen, binds to DNA
Benzotript	1	Rounded, dark, Slow	1	Dark	1	None	0	Other	Selective cholecystokinin receptor antagonist; gastrin receptor antagonist
benzyl benzoate	1	Dark	1	Slow, dark	1	None	0	Other	scabicide
benzylbutylphthalate	1		0		0		0	Other	plasticiser, suspect endocrine disruptor
Bepridil hydrochloride	1		0		0		0	Other	Non-selective Ca2+ channel blocker which stimulates the binding of 1,4-dihydropyridine-based drugs to Ca2+ channels; ant
bergapten	1		0		0		0	Other	antipsoriatic, antiinflammatory, platelet aggregation inhibitor
beta-carotene	1		0		0		0	Other	provitamin A
beta-escin	1		0		0		0	Other	membrane permeabilizer
betahistine hydrochloride	1		0		0		0	Other	vasodilator
betaine hydrochloride	1		0		0		0	Other	antiarteriosclerotic, hypolipaemic, hepatoprotectant
betamipron	1		0		0		0	Other	sweetener
beta-propiolactone	1		0		0		0	Other	antiseptic
beta-propiolactone	0		0		0		0	Other	antiseptic
biotin	1		0		0		0	Other	vitamin B complex
bisacodyl	1		0		0		0	Other	cathartic
bretylium tosylate	1		0		0		0	Other	inhibitor of norepinephrine release
bromhexine hydrochloride	1		0		0		0	Other	expectorant
bromopride	1		0		0		0	Other	antiemetic
broxyquinoline	1		0		0		0	Other	antiseptic, disinfectant
brucine	1		0		0		0	Other	central stimulant
bucladesine	1		0		0		0	Other	vasodilator
cadmium acetate	1		0		0		0	Other	alpha1 antitrypsin inhibitor
cadmium acetate	0		0		0		0	Other	alpha1 antitrypsin inhibitor
Caffeine	1		0		0		0	Other	Phosphodiesterase inhibitor; central stimulant
calcein	1		0		0		0	Other	chelating agent (Ca, Mg)
canavanine	1		0		0		0	Other	NO synthase inhibitor
candesartan cilextil	1		0		0		0	Other	angiotensin 1 receptor antagonist
canrenoic acid, potassium salt	1		0		0		0	Other	aldosterone antagonist, diuretic
cantharidin	1		0		0		0	Other	irritant
cantharidin	0		0		0		0	Other	irritant
Captopril	1		0		0		0	Other	Angiotensin-converting enzyme (ACE) inhibitor; antihypertensive
Carbetapentane citrate	1		0		0		0	Other	Opioid receptor ligand with high affinity toward sigma1 sites; antitussive
carbinoxamine maleate	1		0		0		0	Other	antihistaminic
Carisoprodol	1		0		0		0	Other	Skeletal muscle relaxant
celecoxib	1		0		0		0	Other	antiarthritic, cyclooxygenase2 inhibitor
cetrimonium bromide	1	Dead	1	Dark, Slow	1	None	0	Other	antiseptic
chaulmoogric acid, ethyl ester	1		0		0		0	Other	antilepretic
chenodiol	1		0		0		0	Other	anticholithogenic, antilipemic agent
Chlomezanone	1		0		0		0	Other	Anxiolytic; muscle relaxant
chloranil	1		0		0		0	Other	antipsoriatic
chlorocresol	1		0		0		0	Other	antiseptic (topical)
Chlorothiazide	1		0		0		0	Other	Carbonic anhydrase inhibitor; diuretic; antihypertensive
chloroxine	1		0		0		0	Other	chelating agent
chloroxine	0		0		0		0	Other	chelating agent
chlorpheniramine (s) maleate	1		0		0		0	Other	antihistaminic
Chlorpropamide	1		0		0		0	Other	Stimulates insulin release
Chlorzoxazone	1		0		0		0	Other	Inducible nitric oxide synthetase inhibitor; skeletal muscle relaxant
cholecalciferol	1		0		0		0	Other	vitamin D3
choline chloride	1		0		0		0	Other	choleretic, lipotropic, hepatoprotectant
cianidanol	1		0		0		0	Other	hepatoprotectant
cineole	1		0		0		0	Other	anthelminthic, antiseptic, expectorant
citiolone	1		0		0		0	Other	hepatoprotectant
citropten	1		0		0		0	Other	photosensitizing agent
clebopride maleate	1		0		0		0	Other	antiemetic, antispasmodic
clemastine	1		0		0		0	Other	antihistaminic
clomiphene citrate	1	Rounded	1	Dark, Rounded, Slow	1	Overactive	1	Other	gonad stimulating principle
cloperastine hydrochloride	1		0		0		0	Other	antitussive
clopidogrel sulfate	1		0		0		0	Other	platelet aggregation inhibitor
cobalamine	1		0		0		0	Other	vitamin B12
coenzyme q10	1		0		0		0	Other	cardiovascular agent
colchiceine	1		0		0		0	Other	antimitotic
colchicine	1	Dark, Degenerated but Mobile	1	Dark, Slow	1	None	0	Other	antimitotic, antigout agent
colchicine	0		0		0		0	Other	antimitotic, antigout agent
colforsin	1		0		0		0	Other	adenylate cyclase activator, antiglaucoma
convallatoxin	1		0		0		0	Other	cardiotonic
coralyne chloride	1		0		0		0	Other	cytostatic, intercalating agent
cresol	1		0		0		0	Other	disinfectant
cromolyn sodium	1		0		0		0	Other	antiasthmatic, antiallergy
crustecdysone	1		0		0		0	Other	insect molting hormone
cyclocreatine	1		0		0		0	Other	regulator of creatine biosynthesis
cycloheximide	1		0		0		0	Other	protein synthesis inhibitor
cycloheximide	0		0		0		0	Other	protein synthesis inhibitor
cycloleucine	1		0		0		0	Other	NMDA receptor antagonist (gly)
cyclopentolate hydrochloride	1		0		0		0	Other	mydriatic
cyclopiazonic acid	1	Dark	1	Dark	1	None	0	Other	inhibits endoplamic reticulum Ca ATPase
Cyclosporin A	1	Rounded	1	Overactive, rounded	1	Overactive	1	Other	Calcineurin phosphatase inhibitor; immunosuppressant
cyproterone	1		0		0		0	Other	antiandrogen
cyproterone acetate	1		0		0		0	Other	antiandrogen
cystamine dihydrochloride	1		0		0		0	Other	hepatoprotectant, radioprotectant
Cysteamine hydrochloride	1		0		0		0	Other	Induces duodenal ulcers in rats, potent depletion of prolactin concentrations in pituitary tissue in vivo and in vitro a
cytochalasin a	1		0		0		0	Other	blocks formation of contractile microfilaments
cytochalasin b	1		0		0		0	Other	blocks formation of contractile microfilaments
cytochalasin q	1	Degenerated but Mobile	1	Dead	1	Dead	1	Other	blocks formation of contractile microfilaments
cytochalasin r	1		0		0		0	Other	blocks formation of contractile microfilaments
d,l-threo-3-hydroxyaspartic acid	1		0		0		0	Other	L-aspartate beta-carboxylase inhibitor
Daidzein	1		0		0		0	Other	Isoflavonoid cytostatic agent that arrests the cell cycle at G1; inhibitor of mitochondrial aldehyde dehydrogenase
danazol	1		0		0		0	Other	anterior pituitary suppressant
dantron	1		0		0		0	Other	cathartic
D-Cycloserine	1		0		0		0	Other	Excitatory amino acid; partial agonist at the glycine modulatory site of the NMDA glutamate receptor
D-Cycloserine	0		0		0		0	Other	Excitatory amino acid; partial agonist at the glycine modulatory site of the NMDA glutamate receptor
deet	1		0		0		0	Other	insect repellant
deferoxamine mesylate	1		0		0		0	Other	chelating agent (Fe & Al)
deltaline	1		0		0		0	Other	antiarrhythmic
dequalinium chloride	1		0		0		0	Other	antiseptic
dequalinium chloride	0		0		0		0	Other	antiseptic
desoxycorticosterone acetate	1		0		0		0	Other	mineralocorticoid
dextromethorphan hydrobromide	1		0		0		0	Other	antitussive
dibenzothiophene	1		0		0		0	Other	keratolytic
dibutyl phthalate	1		0		0		0	Other	plasticiser, suspect endocrine disruptor
dichlorothiokynurenic acid	1		0		0		0	Other	NMDA receptor antagonist
Diclofenac sodium	1		0		0		0	Other	Cyclooxygenase inhibitor; anti-inflammatory
Diclofenac sodium	0		0		0		0	Other	Cyclooxygenase inhibitor; anti-inflammatory
dicumarol	1		0		0		0	Other	anticoagulant
dicumarol	0		0		0		0	Other	anticoagulant
digitoxin	1		0		0		0	Other	cardiotonic
digitoxin	0		0		0		0	Other	cardiotonic
digoxin	1		0		0		0	Other	cardiac stimulant
dihydrofolic acid	1		0		0		0	Other	antidote to methotrexate toxicity
dihydrojasmonic acid	1		0		0		0	Other	plant growth regulator
dihydrojasmonic acid, methyl ester	1		0		0		0	Other	plant growth regulator
dihydrosamidin	1		0		0		0	Other	phototoxic
diltiazem hydrochloride	1		0		0		0	Other	Ca channel blocker, coronary vasodilator
dimenhydrinate	1		0		0		0	Other	antiemetic
dimercaptopropanol	1		0		0		0	Other	chelating agent (As, Au, Hg)
dimethadione	1		0		0		0	Other	anticonvulsant
diosmin	1		0		0		0	Other	vascular protectant
dioxybenzone	1		0		0		0	Other	ultraviolet screen
diphenylpyraline hydrochloride	1		0		0		0	Other	antihistaminic
Dipyridamole	1		0		0		0	Other	Coronary vasodilator; adenosine transport inhibitor
dipyrocetyl	1		0		0		0	Other	antirheumatic, analgesic
Disopyramide phosphate	1		0		0		0	Other	K+ channel modulator; anti-arrhythmic; cardiac depressant
disulfiram	1		0		0		0	Other	alcohol antagonist
dobutamine hydrochloride	1		0		0		0	Other	cardiotonic
doxylamine succinate	1		0		0		0	Other	antihistaminic, hypnotic
drofenine hydrochloride	1		0		0		0	Other	antispasmodic
droperidol	1		0		0		0	Other	neuroleptic
dropropizine	1		0		0		0	Other	antitussive
dyphylline	1		0		0		0	Other	bronchodilator
eburnamonine	1		0		0		0	Other	cerebrotonic, muscle stimulant
efaroxan	1		0		0		0	Other	insulin secretagogue, alpha2 adrenorecetor antagonist
emetine	1		0		0		0	Other	inhibits RNA, DNA and protein synthesis
emodic acid	1		0		0		0	Other	cathartic, purgative
enalapril maleate	1		0		0		0	Other	ACE inhibitor, antihypertensive
ephedrine (1r,2s) hydrochloride	1		0		0		0	Other	bronchodilator, cardiac stimulant
epiandrostanediol	1		0		0		0	Other	regulation of puberty in females
epicholestanol	1		0		0		0	Other	alveolar blennorrhea therapy
ergocalciferol	1		0		0		0	Other	antirachitic vitamin
ethaverine hydrochloride	1		0		0		0	Other	antispasmodic
ethosuximide	1		0		0		0	Other	anticonvulsant
ethyl 1-benzyl-3-hydroxy- 2-oxo[5h]pyrrole-4-carboxylate	1		0		0		0	Other	aldose reductase inhibitor
ethylnorepinephrine hydrochloride	1		0		0		0	Other	bronchodilator
eupatorin	1		0		0		0	Other	emetic
ezetimibe	1		0		0		0	Other	sterol absorption inhibitor
fendiline hydrochloride	1		0		0		0	Other	coronary vasodilator
fipexide hydrochloride	1		0		0		0	Other	psychostimulant
flopropione	1		0		0		0	Other	antispasmodic
fludrocortisone acetate	1		0		0		0	Other	mineralocorticoid
Flunarizine dihydrochloride	1		0		0		0	Other	Ca2+/Na+ channel blocker; vasodilator
flutamide	1		0		0		0	Other	antiandrogen
folic acid	1		0		0		0	Other	hematopoietic vitamin
furegrelate sodium	1		0		0		0	Other	thromboxane synthetase inhibitor
GABA	1		0		0		0	Other	Endogenous neurotransmitter
gedunin	1		0		0		0	Other	antifeedant
Genistein	1		0		0		0	Other	Cytotoxic inhibitor of tyrosine kinase and topoisomerase II kinase
Glibenclamide	1		0		0		0	Other	Antidiabetic agent which blocks pancreatic ATP-dependent K+ channels resulting in an increase in intracellular Ca2+ and
gliclazide	1		0		0		0	Other	antidiabetic
gluconolactone	1		0		0		0	Other	chelating agent
glucosamine hydrochloride	1		0		0		0	Other	antiarthritic
guaifenesin	1		0		0		0	Other	expectorant
guanidine carbonate	1		0		0		0	Other	striated muscle stimulant
halazone	1		0		0		0	Other	disinfectant
halazone	0		0		0		0	Other	disinfectant
harmane	1		0		0		0	Other	intercalating agent, sedative
heptaminol hydrochloride	1		0		0		0	Other	vasodilator
hesperidin	1		0		0		0	Other	capillary protectant
Histamine dihydrochloride	1		0		0		0	Other	Endogenous neurotransmitter
hydrastinine hydrochloride	1		0		0		0	Other	cardiotonic, uterine hemostatic
Hydrochlorothiazide	1		0		0		0	Other	Carbonic anhydrase inhibitor; diuretic
hydroxyamphetamine hydrobromide	1		0		0		0	Other	analeptic (peripheral)
hydroxyprogesterone	1		0		0		0	Other	progestagen
hydroxyzine pamoate	1		0		0		0	Other	anxiolytic, antihistaminic
imperatorin	1		0		0		0	Other	anticonvulsant, antiinflammatory, platelet aggregation inhibitor
indole-2-carboxylic acid	1		0		0		0	Other	NMDA receptor antagonist (gly)
inosine	1		0		0		0	Other	cell function activator
inositol	1		0		0		0	Other	growth factor
iodipamide	1		0		0		0	Other	radioopaque agent
iodoquinol	1		0		0		0	Other	antiamebic
iodoquinol	0		0		0		0	Other	antiamebic
iopanic acid	1		0		0		0	Other	radioopaque agent
ipratropium bromide	1		0		0		0	Other	bronchodilator, antiarrhythmic
ipriflavone	1		0		0		0	Other	anabolic
irbesartan	1		0		0		0	Other	angiotensin 2 receptor antagonist
isopilocarpine nitrate	1		0		0		0	Other	miotic
isosorbide dinitrate	1		0		0		0	Other	antianginal
Isoxanthopterin	1		0		0		0	Other	Product of xanthine oxidase oxidation of pterin, an enzyme involved in reactive oxygen formation.
isoxsuprine hydrochloride	1		0		0		0	Other	vasodilator
isradipine	1		0		0		0	Other	Ca channel blocker
ketotifen fumarate	1		0		0		0	Other	antiasthmatic
khellin	1		0		0		0	Other	vasodilator
kinetin	1		0		0		0	Other	auxin, plant growth regulator, plant cell division promotor
Kynurenic acid	1		0		0		0	Other	Excitatory amino acid receptor antagonist; blocks kainic acid-induced neurotoxicity; metabolite of tryptophan
L(-)-Norephedrine	1		0		0		0	Other	decongestant, anorexic
lactulose	1		0		0		0	Other	laxative
L-alpha-Methyl DOPA	1		0		0		0	Other	L-aromatic amino acid decarboxylase inhibitor; antihypertensive
lanatoside c	1		0		0		0	Other	cardiotonic
lansoprazole	1		0		0		0	Other	antiulcerative
L-Cysteine, N-Acetyl-	1		0		0		0	Other	Amino acid analog which partially improves neuronal survival following transient forebrain ischemia
leucine enkephalin	1		0		0		0	Other	opioid neuromodulator
leucovorin calcium	1		0		0		0	Other	antianemic, antidote to folic acid antagonists
levamisole hydrochloride	1		0		0		0	Other	immunomodulator
levonordefrin	1		0		0		0	Other	vasoconstrictor
L-Glutamine	1		0		0		0	Other	Excitatory amino acid
Lidocaine hydrochloride	1		0		0		0	Other	Anti-arrhythmic; local anesthetic
ligustilide	1		0		0		0	Other	antispasmodic, smooth muscle relaxant
linamarin	1		0		0		0	Other	goitrogenic, thyroid uptake blocker
liothyronine sodium	1		0		0		0	Other	thyroid hormone
lisinopril	1		0		0		0	Other	ACE inhibitor
lobeline hydrochloride	1		0		0		0	Other	antiasthmatic, respiratory stimulant
Loperamide hydrochloride	1		0		0		0	Other	Meperidine congener which binds to opioid receptors; Ca2+ channel antagonist
Lorglumide sodium	1		0		0		0	Other	Potent and selective non-peptide cholecystokinin (CCK) receptor antagonist; orally active
lupinine	1		0		0		0	Other	antifeedant, antiinflammatory, oxytoxic
lysyltryptophanyl-lysine acetate	1		0		0		0	Other	binds to DNA
lysyl-tyrosyl-lysine acetate	1		0		0		0	Other	Induces nicks at apurinic and apyrimidinic sites in circular DNA
marmesin	1		0		0		0	Other	mutagen
meclizine hydrochloride	1		0		0		0	Other	antiemetic
meclofenoxate hydrochloride	1		0		0		0	Other	nootropic
mecysteine hydrochloride	1		0		0		0	Other	mucolytic
mefexamide	1		0		0		0	Other	stimulant (central)
Melatonin	1		0		0		0	Other	Endogenous neurohormone which controls photo-periodic biological rhythms
menadione	1		0		0		0	Other	prothrombogenic agent
mephentermine sulfate	1		0		0		0	Other	vasoconstrictor
mephentoin	1		0		0		0	Other	anticonvulsant
mesna	1		0		0		0	Other	mucolytic
metaproterenol	1		0		0		0	Other	bronchodilator
metaraminol bitartrate	1		0		0		0	Other	antihypotensive
methazolamide	1	Dark	1	Rounded, Dark	1	None	0	Other	carbonic anhydrase inhibitor
methionyl-leucylphenylalanine acetate	1		0		0		0	Other	chemotactic peptide
methoprene (s)	1		0		0		0	Other	ectoparasiticide
methoxsalen	1		0		0		0	Other	antipsoriatic, pigmentation agent
methoxsalen	0		0		0		0	Other	antipsoriatic, pigmentation agent
methoxyamine hydrochloride	1		0		0		0	Other	hydroxymethyltransferase inhibitor
methoxyvone	1		0		0		0	Other	anabolic
methylbenzethonium chloride	1		0		0		0	Other	antiseptic (topical)
methylchromone	1		0		0		0	Other	spasmolytic, sedative
methylergonovine maleate	1		0		0		0	Other	oxytocic
methylthiouracil	1		0		0		0	Other	antithyroid agent
mexiletine hydrochloride	1		0		0		0	Other	antiarrhythmic
miglitol	1		0		0		0	Other	alpha-glucosidase inhibitor, antidiabetic
mimosine	1		0		0		0	Other	depilatory agent
minaprine hydrochloride	1		0		0		0	Other	psychotropic
Minoxidil	1		0		0		0	Other	K+ channel activator; antihypertensive
mizoribine	1		0		0		0	Other	immunosuppressant
mizoribine	0		0		0		0	Other	immunosuppressant
molsidomine	1	Slow, Dark	1	None	0	None	0	Other	antianginal
morin	1		0		0		0	Other	P450 and ATPase inhibitor
n,n-dimethylamiloride	1		0		0		0	Other	inhibitor of Na+/H+ antiport
n,n-hexamethyleneamiloride	1		0		0		0	Other	Na/H+ antiporter inhibitor, diuretic
n-acetylaspartic acid	1		0		0		0	Other	analeptic, neurostimulant
n-acetylneuramic acid	1		0		0		0	Other	immunomodulator, adjuvant
n-acetylproline	1		0		0		0	Other	antirheumatic
nadide	1		0		0		0	Other	alcohol and narcotic antagonist
nafronyl oxalate	1		0		0		0	Other	vasodilator
naloxone hydrochloride	1		0		0		0	Other	narcotic antagonist
naltrexone hydrochloride	1		0		0		0	Other	morphine antagonist
naringenin	1		0		0		0	Other	antiulcer, gibberellin antagonist
naringin	1		0		0		0	Other	antihaemorrhagic, antiinflammatory
nateglinide	1		0		0		0	Other	antidiabetic
ncs-382	1		0		0		0	Other	anticonvulsant, GHB receptor antagonist
neohesperidin dihydrochalcone	1		0		0		0	Other	sweetener
n-formylmethionylalanine	1		0		0		0	Other	chemotactic peptide
n-formylmethionyl-leucylphenylalanine	1		0		0		0	Other	chemotactic peptide
n-formylmethionylphenylalanine	1		0		0		0	Other	chemotactic peptide
ng-methyl-l-arginine acetate	1		0		0		0	Other	NO synthesis inhibitor
NG-Nitro-L-arginine	1		0		0		0	Other	Potent nitric oxide synthase inhibitor
n-hydroxymethylnicotinamide	1		0		0		0	Other	cholagogue
Nicardipine hydrochloride	1		0		0		0	Other	L-type Ca2+ channel antagonist; antihypertensive
nicergoline	1		0		0		0	Other	vasodilator
nicotinyl tartrate	1		0		0		0	Other	vasodilator
Nifedipine	1		0		0		0	Other	L-type Ca2+ channel blocker; vasodilator
nilutamide	1		0		0		0	Other	antiandrogen
Nimodipine	1		0		0		0	Other	Potent L-type Ca2+ channel antagonist
Nitrendipine	1		0		0		0	Other	Ca2+ channel blocker; antihypertensive
N-Methyl-D-aspartic acid	1		0		0		0	Other	NMDA glutamate receptor agonist
nordefrin hydrochloride	1		0		0		0	Other	vasoconstrictor
nordihydroguaretic acid	1		0		0		0	Other	lipoxygenase inhibitor, antioxidant
norharman	1		0		0		0	Other	plant growth inhibitor; mutagen
noscapine hydrochloride	1		0		0		0	Other	antitussive
n-phenylpropylthiocarbamoylcysteine	1		0		0		0	Other	glutathione-S-transferase inducer
olmesartan medoxomil	1		0		0		0	Other	Angiotensin II inhibitor prodrug, antihypertensive
orlistat	1		0		0		0	Other	reversible lipase inhibitor, antiobesity
ornithine aketoglutarate	1		0		0		0	Other	hepatotonic
osthol	1		0		0		0	Other	cell proliferation and differentiation stimulant
ouabain	1		0		0		0	Other	antiarrhythmic, cardiotonic, hypertensive, Na/K ATPase inhibitor
oxybenzone	1		0		0		0	Other	ultraviolet screen
oxyquinoline	1		0		0		0	Other	disinfectant
oxyquinoline	0		0		0		0	Other	disinfectant
Papaverine hydrochloride	1		0		0		0	Other	Phosphodiesterase inhibitor
pempidine tartrate	1		0		0		0	Other	ganglionic blocker, antihypertensive
penicillamine	1		0		0		0	Other	chelating agent (Cu), antirheumatic
pentetrazole	1		0		0		0	Other	analeptic, circulation stimulant
Pentoxifylline	1		0		0		0	Other	Inhibits synthesis of tumor necrosis factor alpha (TNF-alpha); phosphodiesterase inhibitor
perhexiline maleate	1		0		0		0	Other	coronary vasodilator
perillic acid (-)	1		0		0		0	Other	inhibits posttranslational cys isoprenylation, blocks G-protein
peruvoside	1		0		0		0	Other	cardiotonic
peucedanin	1		0		0		0	Other	phototoxic
p-fluorophenylalanine	1		0		0		0	Other	Inhibits tumor growth
phenacemide	1		0		0		0	Other	anticonvulsant
phenindione	1		0		0		0	Other	anticoagulant
pheniramine maleate	1		0		0		0	Other	antihistaminic
phenolphthalein	1		0		0		0	Other	cathartic
phenothrin	1		0		0		0	Other	ectoparasiticide
Phenytoin sodium	1		0		0		0	Other	Anticonvulsant; anti-epileptic
phorbol myristate acetate	1		0		0		0	Other	Mitogen
phloridzin	1		0		0		0	Other	induces experimental glucosuria, antifeedant
Pinacidil	1		0		0		0	Other	K+ channel activator; antihypertensive
pioglitazone hydrochloride	1		0		0		0	Other	antidiabetic
pipenzolate bromide	1		0		0		0	Other	spasmolytic
piperidolate hydrochloride	1		0		0		0	Other	antispasmodic
piracetam	1		0		0		0	Other	antinauseant
potassium p-aminobenzoate	1		0		0		0	Other	ultraviolet screen
Primidone	1		0		0		0	Other	Anticonvulsant
probenecid	1		0		0		0	Other	uricosuric
Procainamide hydrochloride	1		0		0		0	Other	Na+ channel blocker and Class I anti-arrhythmic
Proglumide	1		0		0		0	Other	Selective cholecystokinin receptor antagonist
propafenone hydrochloride	1		0		0		0	Other	antiarrhythmic
propargite	1		0		0		0	Other	acaricide
propiomazine maleate	1		0		0		0	Other	sedative, hypnotic
protoporphyrin ix	1		0		0		0	Other	hepatoprotectant
pteryxin	1		0		0		0	Other	platelet aggregation inhibitor
purpurogallin	1		0		0		0	Other	xanthine oxidase inhibitor, antioxidant
putrescine dihydrochloride	1		0		0		0	Other	ornithine decarboxylase inhibitor, cell growth factor
pyrithyldione	1		0		0		0	Other	hypnotic, sedative
pyrogallin	1		0		0		0	Other	antiseptic
quassin	1		0		0		0	Other	antiamebic
quercetin	1		0		0		0	Other	capillary protectant
quercitrin	1		0		0		0	Other	antihemmorrhagic
Quinolinic acid	1		0		0		0	Other	Neurotoxin which has neuroexcitatory activity; metabolite of trytophan
racephedrine hydrochloride	1		0		0		0	Other	bronchodilator, decongestant
resorcinol	1		0		0		0	Other	keratolytic, antiseborheic
resorcinol monoacetate	1		0		0		0	Other	antiseborrheic, antipruritic
retinol	1		0		0		0	Other	vitamin A
retinyl acetate	1		0		0		0	Other	vitamin precursor
retinyl palmitate	1		0		0		0	Other	provitamin, antixerophthalamic
rofecoxib	1		0		0		0	Other	COX2 inhibitor, antiinflammatory, antiarthritic
rosiglitazone	1		0		0		0	Other	antidiabetic
rosolic acid	1		0		0		0	Other	diagnostic aid
rutilantinone	1		0		0		0	Other	coccidiostat
rutoside (rutin)	1		0		0		0	Other	vascular protectant
saccharin	1		0		0		0	Other	sweetener
Sanguinarine chloride	1	Degenerated but Mobile	1	Dead	1	Overactive	1	Other	Inhibitor of Mg2+ and Na+/K+-ATPase; isolated from the leaves and stems of Macleaya cordata and microcarpa
Sanguinarine chloride	0		0		0		0	Other	Inhibitor of Mg2+ and Na+/K+-ATPase; isolated from the leaves and stems of Macleaya cordata and microcarpa
scopoletin	1		0		0		0	Other	NO synthesis (inducible) inhibitor, anticoagulant
selamectin	1		0		0		0	Other	antiparasitic, antimite
selinidin	1		0		0		0	Other	platelet aggregation inhibitor
sennoside a	1		0		0		0	Other	cathartic
sildenafil	1		0		0		0	Other	impotency therapy
SKF-525A hydrochloride	1		0		0		0	Other	Inhibitor of microsomal drug metabolism
sodium beta-nicotinamide adenine dinucleotide phosphate	1		0		0		0	Other	cofactor in aryl & steroidal hydroxylation
sodium dehydrocholate	1		0		0		0	Other	choleretic
sodium fluoroacetate	1		0		0		0	Other	inhibits citric acid cycle
sodium fluoroacetate	0		0		0		0	Other	inhibits citric acid cycle
sodium salicylate	1		0		0		0	Other	keratolytic
spaglumic acid	1		0		0		0	Other	neurotransmitter, mgluR3 receptors
sparteine sulfate	1		0		0		0	Other	oxytocic
spermidine trihydrochloride	1		0		0		0	Other	ornithine decarboxylase inhibitor
statil	1		0		0		0	Other	aldose reductase inhibitor
stearoylcarnitine chloride	1		0		0		0	Other	protein kinase C inhibitor
strophanthidin	1		0		0		0	Other	cardiotonic
strychnine	1		0		0		0	Other	central stimulant
strychnine	0		0		0		0	Other	central stimulant
succinylacetone	1		0		0		0	Other	inhibitor of heme biosynthesis
sulfasalazine	1		0		0		0	Other	anticolitis and Crohn's disease
sulfinpyrazone	1		0		0		0	Other	uricosuric
Sulindac	1		0		0		0	Other	COX inhibitor; Anti-inflammatory
sulmazole	1		0		0		0	Other	cardiotonic
suloctidil	1		0		0		0	Other	peripheral vasodilator
tannic acid	1		0		0		0	Other	nonspecific enzyme/receptor blocker
tetrac	1		0		0		0	Other	thyroid hormone
Tetracaine hydrochloride	1		0		0		0	Other	Local anesthetic
tetroquinone	1		0		0		0	Other	keratolytic
tetroquinone	0		0		0		0	Other	keratolytic
thalidomide	1		0		0		0	Other	hypnotic
thalidomide	0		0		0		0	Other	hypnotic
Theobromine	1		0		0		0	Other	Weak adenosine receptor antagonist; weak phosphodiesterase
thioctic acid	1		0		0		0	Other	hepatoprotectant
thioxolone	1		0		0		0	Other	antiseborrhoic
thonzylamine hydrochloride	1		0		0		0	Other	antihistamine
thyroxine	1		0		0		0	Other	antihypercholesterimic, thyromimetic
tiapride hydrochloride	1		0		0		0	Other	neuroleptic
Tolazamide	1		0		0		0	Other	Oral hypoglycemic agent; stimulates pancreatic islet cells to secrete insulin
Tolbutamide	1		0		0		0	Other	Oral hypoglycemic agent; stimulates pancreatic islet cells to secrete insulin
tranexamic acid	1		0		0		0	Other	hemostatic
tretinon	1		0		0		0	Other	keratolytic
tretinon	0		0		0		0	Other	keratolytic
Triamterene	1		0		0		0	Other	Na+ channel blocker; diuretic
trimedlure	1		0		0		0	Other	arthropod pheromone
trimeprazine tartrate	1		0		0		0	Other	antipruritic
trimethobenzamide hydrochloride	1		0		0		0	Other	antiemetic
trimetozine	1		0		0		0	Other	sedative, neurosedative
trioxsalen	1		0		0		0	Other	melanizing agent, antipsoriatic
trioxsalen	0		0		0		0	Other	melanizing agent, antipsoriatic
Triprolidine hydrochloride	1		0		0		0	Other	Potent H1 histamine receptor antagonist
trisodium ethylenediamine tetracetate	1		0		0		0	Other	chelating agent, antioxidant
uridine triphosphate trisodium	1		0		0		0	Other	psychostimulant
ursodiol	1		0		0		0	Other	anticholelithogenic
Valproic acid sodium	1		0		0		0	Other	Anticonvulsant
valsartan	1		0		0		0	Other	Angiotensin II inhibitor, antihypertensive
vincamine	1		0		0		0	Other	vasodilator
vinpocetine	1		0		0		0	Other	cerebral vasodilator, antimotion
W-7 hydrochloride	1		0		0		0	Other	Calmodulin antagonist; inhibits Ca2+/calmodulin regulated activation of phosphodiesterase and myosin light chain kinase
W-7 hydrochloride	0		0		0		0	Other	Calmodulin antagonist; inhibits Ca2+/calmodulin regulated activation of phosphodiesterase and myosin light chain kinase
warfarin	1		0		0		0	Other	anticoagulant, rodenticide
xanthurenic acid	1		0		0		0	Other	exflagellation stimulant; apoptosis stimulant
Zaprinast	1		0		0		0	Other	Selective cGMP-phosphodiesterase type V inhibitor
zidovudine [azt]	1		0		0		0	Other	RT transferase inhibitor, antiviral
zidovudine [azt]	0		0		0		0	Other	RT transferase inhibitor, antiviral
1-(2-Methoxyphenyl)piperazine hydrochloride	1		0		0		0	Seratonergic	Selective 5-HT1 serotonin receptor agonist
1-Phenylbiguanide	1	Degenerated but Mobile, Dark	1	Dark	1	None	0	Seratonergic	5-HT3 Serotonin receptor agonist
1-Phenylbiguanide	0		0		0		0	Seratonergic	5-HT3 Serotonin receptor agonist
acetyltryptophan	1		0		0		0	Seratonergic	antidepressant
acetyltryptophanamide	1		0		0		0	Seratonergic	antidepressant, nutrient
almotriptan	1		0		0		0	Seratonergic	5HT 1B/2D receptor agonist
Amitriptyline hydrochloride	1	Overactive	1	Overactive+	1	Overactive	1	Seratonergic	Tricyclic antidepressant
Amoxapine	1		0		0		0	Seratonergic	Tricyclic antidepressant; inhibits neuronal uptake of norepinephrine
Bupropion hydrochloride	0		0		0		0	Seratonergic	Selective dopamine reuptake inhibitor; antidepressant
Clomipramine hydrochloride	1	Overactive	1	Overactive	1	Overactive	1	Seratonergic	Serotonin reuptake inhibitor; antidepressant
cotinine	1		0		0		0	Seratonergic	antidepressant
Desipramine hydrochloride	1		0		0		0	Seratonergic	Antidepressant
doxepin hydrochloride	1	Overactive	1	Overactive	1	Overactive+	1	Seratonergic	antidepressant
d-phenylalanine	1		0		0		0	Seratonergic	antidepressant
ergonovine maleate	1	Dark	1	None	0	Rounded	1	Seratonergic	oxytocic, 5HT antagonist
escitalopram oxalate	1		0		0		0	Seratonergic	antidepressant, 5HT reuptake inhibitor
Fluoxetine hydrochloride	1	Overactive	1	Overactive	1	Overactive+	1	Seratonergic	Selective serotonin reuptake inhibitor
haematoporphyrin dihydrochloride	1		0		0		0	Seratonergic	antidepressant.
harmol hydrochloride	1		0		0		0	Seratonergic	MAO inhibitor
Imipramine hydrochloride	1	Overactive	1	Overactive	1	Overactive+	1	Seratonergic	Tricyclic antidepressant; blocks reuptake of serotonin and norepinephrine
Iproniazid phosphate	1		0		0		0	Seratonergic	Monoamine oxidase inhibitor
Iproniazid phosphate	0		0		0		0	Seratonergic	Monoamine oxidase inhibitor
maprotiline hydrochloride	1		0		0		0	Seratonergic	antidepressant
Methiothepin mesylate	1		0		0		0	Seratonergic	5-HT1 Serotonin receptor antagonist; blocks serotonin autoreceptors
mexamine	1		0		0		0	Seratonergic	5HT agonist
Nortriptyline hydrochloride	1		0		0		0	Seratonergic	Tricyclic antidepressant
Pargyline hydrochloride	0		0		0		0	Seratonergic	MAO inhibitor, relatively selective for MAO-B
paroxetine hydrochloride	1		0		0		0	Seratonergic	antidepressant
phenelzine sulfate	1		0		0		0	Seratonergic	antidepressant
Pirenperone	1		0		0		0	Seratonergic	5-HT2 Serotonin receptor antagonist
praesterone acetate	1		0		0		0	Seratonergic	adrenocortical hormone, antidepressant
Quinacrine dihydrochloride	0		0		0		0	Seratonergic	Monoamine oxidase (MAO) inhibitor; antimalarial
Quipazine dimaleate	1		0		0		0	Seratonergic	Serotonin receptor agonist
Ritanserin	1		0		0		0	Seratonergic	Potent 5-HT2 serotonin receptor antagonist which passes the blood-brain barrier
tegaserod maleate	1		0		0		0	Seratonergic	5HT4 receptor agonist, peristaltic stimulant
TFMPP hydrochloride	1		0		0		0	Seratonergic	Serotonin receptor agonist
Tranylcypromine hydrochloride	1		0		0		0	Seratonergic	MAO inhibitor; antidepressant
tranylcypromine sulfate	1		0		0		0	Seratonergic	antidepressant
Trazodone hydrochloride	1		0		0		0	Seratonergic	Atypical antidepressant
trimipramine maleate	1		0		0		0	Seratonergic	antidepressant
Tryptamine hydrochloride	1		0		0		0	Seratonergic	Serotonin receptor ligand
tryptophan	1		0		0		0	Seratonergic	antidepressant, nutrient
venlafaxine hydrochloride	1		0		0		0	Seratonergic	antidepressant
1 (2)alpha-epoxydeoxydihydrogedunin	1		0		0		0	Unknown
1,2alpha-epoxydeacetoxydihydrogedunin	1		0		0		0	Unknown
1,3-dideacetyl-7-deacetoxy-7-oxokhivorin	1		0		0		0	Unknown
1,3-dideacetylkhivorin	1		0		0		0	Unknown
1,4,5,8-tetrahydroxy-2,6-dimethylanthroquinone	1		0		0		0	Unknown
1,7-dideacetoxy-1,7-dioxo-3-deacetylkhivorin	1		0		0		0	Unknown
1,7-dideacetoxy-1,7-dioxokhivorin	1		0		0		0	Unknown
11alpha-acetoxykhivorin	1		0		0		0	Unknown							#NAME?
11-ketorockogenin acetate	1		0		0		0	Unknown
11-oxoursolic acid acetate	1		0		0		0	Unknown
12a-hydroxy-5-deoxydehydromunduserone	1		0		0		0	Unknown
12a-hydroxy-9-demethylmunduserone-8-carboxylic acid	1		0		0		0	Unknown
12-hydroxy-4,4-bisnor-4,8,11,13-podocarpatetraen-3-one	1		0		0		0	Unknown
13-methoxy-4,4-bisnor-4,8,11,13-podocarpatetraen-3-one	1		0		0		0	Unknown
13-methyl-4,4-bisnor-8,11,13-podocarpatrien-3-one	1		0		0		0	Unknown
14-methoxy-4,4-bisnor-4,8,11,13-podocarpatetraen-3-one	1		0		0		0	Unknown
14-methoxy-4,4-bisnor-8,11,13-podocarpatrien-3-one	1		0		0		0	Unknown
15-norcaryophyllen-3-one	1		0		0		0	Unknown
16-deoxomexicanolide 16-methyl ether	1		0		0		0	Unknown
18alpha-glycyrrhetinic acid	1		0		0		0	Unknown
18-aminoabieta-8,11,13-triene sulfate	1		0		0		0	Unknown
1-deacetoxy-1-oxo-3,7-dideacetylkhivorin	1		0		0		0	Unknown
2',2'-bisepigallocatechin digallate	1		0		0		0	Unknown
2',2'-bisepigallocatechin monogallate	1		0		0		0	Unknown
2,3,29-triacetoxy-24-nor-1,3,5,7-friedelatetraene	1	Dead	1	Dead	1	Rounded, Overactive	1	Unknown
2,3,4-trihydroxy-4'-ethoxybenzophenone	1		0		0		0	Unknown
2,3,4'-trihydroxy-4-methoxybenzophenone	1		0		0		0	Unknown
2,3,5,7,3',4'-pentahydroxyflavan	1		0		0		0	Unknown
2,3-diacetoxy-7,8-epoxy-24,29-dinor-1,3,5-friedelatriene-20-carboxylic acid	1		0		0		0	Unknown
2,3-dihydroisogedunin	1		0		0		0	Unknown
2,3-dihydroxy-7,8-epoxy-24,29-dinor-1,3,5-friedelatriene-20-carboxylic acid	1		0		0		0	Unknown
2,3-methano-7,2'-dimethoxyflavanone	1		0		0		0	Unknown
2',4',6'-trihydroxychalcone	1		0		0		0	Unknown
2,4-dihydroxy-3,4-dimethoxy-4'-ethoxybenzophenone	1		0		0		0	Unknown
2,6-dihydroxy-4-methoxytoluene	1		0		0		0	Unknown
2',beta-dihydroxychalcone	1		0		0		0	Unknown
2-benzoyl-5-methoxybenzoquinone	1		0		0		0	Unknown
2-demethylapiolic acid	1		0		0		0	Unknown
2-dihydrofissinolide acetate	1		0		0		0	Unknown
2-ethoxycarbonyl-2-ethoxyoxaloyloxydihydrochrysin dimethyl ether	1		0		0		0	Unknown
2-ethoxycarbonyl-2-hydroxy-5,7-dimethoxyisoflavanone	1		0		0		0	Unknown
2-hydroxy-5 (6)epoxy-tetrahydrocaryophyllene	1		0		0		0	Unknown
2-hydroxy-8-methoxylepidine	1	Dark	1	Dark, Slow	1	None	0	Unknown
2-hydroxyxanthone	1		0		0		0	Unknown
2-isoprenyl-3-hydroxy-5-methyl-a-pyrone	1		0		0		0	Unknown
2-isopropyl-3-methoxycinnamic acid	1		0		0		0	Unknown
2-methoxy-5 (6)epoxy-tetrahydrocaryophyllene	1		0		0		0	Unknown
2'-methoxyformonetin	1		0		0		0	Unknown
2-methoxyresorcinol	1		0		0		0	Unknown
2-methoxyxanthone	1		0		0		0	Unknown
2-methyl gramine	1		0		0		0	Unknown
2-methyl-3-hydroxyethylenepyran-4-one	1		0		0		0	Unknown
2-methylene-5-(2,5-dioxotetrahydrofuran-3-yl)-6-oxo--10,10-dimethylbicyclo[7: 2: 0]undecane	1		0		0		0	Unknown
2-propyl-3-hydroxyethylenepyran-4-one	1		0		0		0	Unknown
3,16-dideoxymexicanolide-3alpha-diol	1		0		0		0	Unknown
3,16-dideoxymexicanolide-3beta-diol	1		0		0		0	Unknown
3,4,5-trimethoxycinnamaldehyde	1		0		0		0	Unknown
3,4-didesmethyl-5-deshydroxy-3'-ethoxyscleroin	1		0		0		0	Unknown
3',4'-dimethoxyflavone	1		0		0		0	Unknown
3,5-diprenyl-4-hydroxyacetophenone	1		0		0		0	Unknown
3,7-dihydroxyflavone	1		0		0		0	Unknown
3,7-dimethoxyflavone	1		0		0		0	Unknown
3,7-epoxycaryophyllan-6-ol	1		0		0		0	Unknown
3,7-epoxycaryophyllan-6-one	1		0		0		0	Unknown
3-acetoxypregn-16-en-12,20-dione	1		0		0		0	Unknown
3alpha-acetoxydihydrodeoxygedunin	1		0		0		0	Unknown
3alpha-hydroxy-3-deoxyangolensic acid methyl ester	1		0		0		0	Unknown
3alpha-hydroxy-3-deoxyangolensic acid methyl ester	0		0		0		0	Unknown
3alpha-hydroxy-4,4-bisnor-8,11,13-podocarpatriene	1		0		0		0	Unknown
3alpha-hydroxydeoxodihydrogedunin	1		0		0		0	Unknown
3-alpha-hydroxydeoxygedinin	1		0		0		0	Unknown
3-amino-beta-pinene	1		0		0		0	Unknown
3beta,7beta-diacetoxydeoxodeacetoxydeoxydihydrogedunin	1		0		0		0	Unknown
3beta-acetoxy-23-bromo-isoallospirost-9 (11)-ene-12-one	1		0		0		0	Unknown
3beta-acetoxydeoxodihydrogedunin	1		0		0		0	Unknown
3beta-acetoxydeoxyangolensic acid, methyl ester	1		0		0		0	Unknown
3beta-chloroandrostanone	1		0		0		0	Unknown
3beta-hydroxydeoxodihydrodeoxygedunin	1		0		0		0	Unknown
3beta-hydroxydeoxodihydrogedunin	1		0		0		0	Unknown
3beta-hydroxydeoxydesacetoxy-7-oxogedunin	1		0		0		0	Unknown
3beta-oxo-28,13-ursanolide	1		0		0		0	Unknown
3-chloro-8beta-hydroxycarapin, 3,8-hemiacetal	1		0		0		0	Unknown
3-deacetylkhivorin	1		0		0		0	Unknown
3-deoxo-3beta-acetoxydeoxydihydrogedunin	1		0		0		0	Unknown
3-deoxo-3beta-hydroxy-8,14-dihydromexicanolide-14 (15)-ene	1		0		0		0	Unknown
3-deoxo-3beta-hydroxymexicanolide 16-enol ether	1		0		0		0	Unknown
3-deoxy-3beta-hydroxyangolensic acid methyl ester	1		0		0		0	Unknown
3-deshydroxysappanol trimethyl ether	1		0		0		0	Unknown
3-desmethyl-5-deshydroxyscleroin	1		0		0		0	Unknown
3-formyloxydihydrodeoxygedunin	1		0		0		0	Unknown
3-hydroxycoumarin	1		0		0		0	Unknown
3-hydroxyflavone	1		0		0		0	Unknown
3-methoxycatechol	1		0		0		0	Unknown
3-methylorsellinic acid	1		0		0		0	Unknown
3-nor-3-oxopanasinsan-6-ol	1		0		0		0	Unknown
3-oxoursan (28-13)olide	1		0		0		0	Unknown
3-pinanone oxime	1		0		0		0	Unknown
4,4'-dimethoxydalbergione	1		0		0		0	Unknown
4,6-dimethoxy-5-methylisoflavone	1		0		0		0	Unknown
4,7-dimethoxyflavone	1		0		0		0	Unknown
4-hydroxy-6-methylpyran-2-one	1		0		0		0	Unknown
4'-hydroxychalcone	1		0		0		0	Unknown
4'-methoxychalcone	1	Slow, Dark	1	Slow, dark	1	None	0	Unknown
4-methoxydalbergione	1		0		0		0	Unknown
4'-methoxyflavone	1		0		0		0	Unknown
4-methyldaphnetin	1		0		0		0	Unknown
4-methylesculetin	1		0		0		0	Unknown
5,2'-dihydroxyflavone	1		0		0		0	Unknown
5,2'-dimethoxyflavone	1		0		0		0	Unknown
5,4'-dimethoxyflavone	1		0		0		0	Unknown
5,7-dihydroxyisoflavone	1		0		0		0	Unknown
5alpha-12-methoxy-4,4-bisnor-8,11,13-podocarpatrien-3-one	1		0		0		0	Unknown
5alpha-androstan-3beta,17beta-diol	1		0		0		0	Unknown
5alpha-cholestan-3beta-ol-6-one	1		0		0		0	Unknown
5beta-12-methoxy-4,4-bisnor-8,11,13-podocarpatrien-3-one	1		0		0		0	Unknown
5-hydroxyiminoisocaryophyllene	1		0		0		0	Unknown
6,3'-dimethoxyflavone	1		0		0		0	Unknown
6,4'-dimethoxyflavone	1		0		0		0	Unknown
6-acetoxyangolensic acid methyl ester	1		0		0		0	Unknown
6-hydroxyangolensic acid methyl ester	1		0		0		0	Unknown
6-methoxyprosogerin b diethyl ether	1	Dark	1	Dark	1	None	0	Unknown
6-oxoprogesterone	1		0		0		0	Unknown
7,2'-dimethoxyflavone	1		0		0		0	Unknown
7,3'-dimethoxyflavone	1		0		0		0	Unknown
7,4'-dimethoxyisoflavone	1	Dark	1	Slow, Dark	1	None	0	Unknown
7beta-hydroxy-7-desacetoxykhivorinic acid, methyl ester	1		0		0		0	Unknown
7-deacetoxy-3-deacetyl-7-oxokhivorin	1		0		0		0	Unknown
7-deacetoxy-7-oxodeoxygedunin	1		0		0		0	Unknown
7-deacetoxy-7-oxokhivorin	1		0		0		0	Unknown
7-deacetyldihydrogedunin	1		0		0		0	Unknown
7-deacetylkhivorin	1		0		0		0	Unknown
7-desacetoxy-6,7-dehydrogedunin	1		0		0		0	Unknown
7-deshydroxypyrogallin-4-carboxylic acid	1		0		0		0	Unknown
7-desoxypurpurogallin-7-carboxylic acid, methyl ester, trimethyl ether	1		0		0		0	Unknown
7-epikhivorin	1		0		0		0	Unknown
7-hydroxy-2'-methoxyisoflavone	1		0		0		0	Unknown
7-hydroxy-8,4'-dimethoxyisoflavone	1		0		0		0	Unknown
7-oxocallitrisic acid, methyl ester	1		0		0		0	Unknown
7-oxocholesterol	1		0		0		0	Unknown
7-oxocholesteryl acetate	1		0		0		0	Unknown
8,2'-dimethoxyflavone	1		0		0		0	Unknown
8beta-hydroxycarapin	1		0		0		0	Unknown
8beta-hydroxycarapin, 3,8-hemiacetal	1		0		0		0	Unknown
8-hydroxy-15,16-bisnor-11-labden-13-one	1		0		0		0	Unknown
8-hydroxycarapinic acid	1		0		0		0	Unknown
8-iodocatechin tetramethyl ether	1		0		0		0	Unknown
abienol	1		0		0		0	Unknown
abietic acid	1		0		0		0	Unknown
abrine (l)	1		0		0		0	Unknown
acacetin diacetate	1	Dark, Slow	1	Dark	1	None	0	Unknown
acetyl isogambogic acid	1	Dead	1	Dead, dying	1	None	0	Unknown
acetylphenylalanine	1		0		0		0	Unknown
aconitic acid	1		0		0		0	Unknown
adenine	1		0		0		0	Unknown
adonitol/arabitol	1		0		0		0	Unknown
adonitol/arabitol	0		0		0		0	Unknown
ajmalicine	1		0		0		0	Unknown
ajmaline diacetate	1		0		0		0	Unknown
alanyl-dl-phenylalanine	1		0		0		0	Unknown
alfalone methyl ether	1		0		0		0	Unknown
alizarin	1		0		0		0	Unknown
allodeoxycholic acid	1		0		0		0	Unknown
allopregnanolone	1		0		0		0	Unknown
alpha-hyodeoxycholic acid	1		0		0		0	Unknown
alpha-mangostin	1		0		0		0	Unknown
alpha-toxicarol	1		0		0		0	Unknown
alpinetin methyl ether	1		0		0		0	Unknown
ambelline	1		0		0		0	Unknown
ambrettolide	1		0		0		0	Unknown
andirobin	1		0		0		0	Unknown
andrographolide	1		0		0		0	Unknown
androsta-1,4-dien-3,17-dione	1		0		0		0	Unknown
angolensic acid, methyl ester	1		0		0		0	Unknown
angolensin (r)	1		0		0		0	Unknown
anhydrobrazilic acid	1		0		0		0	Unknown
antheraxanthin	1		0		0		0	Unknown
anthothecol	1		0		0		0	Unknown
antiarol	1		0		0		0	Unknown
aphyllic acid	1		0		0		0	Unknown
apiin	1		0		0		0	Unknown
arbutin	1		0		0		0	Unknown
arthonioic acid	1		0		0		0	Unknown
ascorbic acid acetonide	1		0		0		0	Unknown
aspergillic acid	1		0		0		0	Unknown
astaxanthin	1		0		0		0	Unknown
atranorin	1		0		0		0	Unknown
atrovenetin	1		0		0		0	Unknown
avocatin a	1		0		0		0	Unknown
avocatin b	1	Partial Death	1	Dark	1	None	0	Unknown
baeomycesic acid	1		0		0		0	Unknown
bergenin	1		0		0		0	Unknown
beta-amyrin	1		0		0		0	Unknown
beta-amyrin acetate	1		0		0		0	Unknown
beta-caryophyllene alcohol	1		0		0		0	Unknown
beta-dihydrorotenone	1		0		0		0	Unknown
beta-sitosterol	1		0		0		0	Unknown
beta-toxicarol	1		0		0		0	Unknown
betonicine	1		0		0		0	Unknown
betulin	1		0		0		0	Unknown
bilirubin	1		0		0		0	Unknown
biochanin a diacetate	1		0		0		0	Unknown
bisabolol	1		0		0		0	Unknown
bisabolol acetate	1		0		0		0	Unknown
bixin	1		0		0		0	Unknown
boldine	1		0		0		0	Unknown
brazilein	1		0		0		0	Unknown
brazilin	1		0		0		0	Unknown
bromo-3-hydroxy-4- (succin-2-yl)-caryolane gamma-lactone	1		0		0		0	Unknown
buddleoflavonoloside	1		0		0		0	Unknown
bussein	1		0		0		0	Unknown
byssochlamic acid	1		0		0		0	Unknown
cadaverine sulfate	1		0		0		0	Unknown
cadin-4-en-10-ol	1		0		0		0	Unknown
cafestol acetate	1		0		0		0	Unknown
caffeic acid	1		0		0		0	Unknown
carapin	1		0		0		0	Unknown
carapin-8 (9)-ene	1		0		0		0	Unknown
cardiolipin sodium	1		0		0		0	Unknown
carminic acid	1		0		0		0	Unknown
carnosic acid	1		0		0		0	Unknown
carnosine	1		0		0		0	Unknown
carylophyllene oxide	1		0		0		0	Unknown
caryophyllene [t (-)]	1		0		0		0	Unknown
caryophyllenyl acetate	1		0		0		0	Unknown
catechin pentaacetate	1		0		0		0	Unknown
catechin pentabenzoate	1		0		0		0	Unknown
catechin tetramethylether	1		0		0		0	Unknown
cearoin	1		0		0		0	Unknown
cedrelone	1		0		0		0	Unknown
cedrol	1		0		0		0	Unknown
cedryl acetate	1		0		0		0	Unknown
cellobiose (d[+])	1		0		0		0	Unknown
centaurein	1		0		0		0	Unknown
cephalotaxine	1		0		0		0	Unknown
chaulmoogric acid	1		0		0		0	Unknown
chelidonine (+)	1		0		0		0	Unknown
chol-11-enic acid	1		0		0		0	Unknown
cholest-5-en-3-one	1		0		0		0	Unknown
cholestan-3beta,5alpha,6beta-triol	1		0		0		0	Unknown
cholestan-3beta,5alpha,6beta-triol	0		0		0		0	Unknown
cholestan-3-one	1		0		0		0	Unknown
cholestanol	1		0		0		0	Unknown
cholestanone	1		0		0		0	Unknown
cholesterol	1		0		0		0	Unknown
cholesteryl acetate	1		0		0		0	Unknown
cholic acid	1		0		0		0	Unknown
cholic acid, methyl ester	1		0		0		0	Unknown
chondrosine	1		0		0		0	Unknown
chrysanthellin a	1		0		0		0	Unknown
chrysanthemic acid, ethyl ester	1		0		0		0	Unknown
chrysanthemyl alcohol	1		0		0		0	Unknown
chrysarobin	1		0		0		0	Unknown
chrysin dimethyl ether	1		0		0		0	Unknown
chrysophanol	1		0		0		0	Unknown
chukrasin	1		0		0		0	Unknown
chukrasin methyl ether	1		0		0		0	Unknown
citromycetin	1		0		0		0	Unknown
citrulline	1		0		0		0	Unknown
clovanediol diacetate	1		0		0		0	Unknown
conessine	1		0		0		0	Unknown
coniferyl alcohol	1		0		0		0	Unknown
corynanthine	1		0		0		0	Unknown
cotarnine chloride	1		0		0		0	Unknown
coumarinic acid methyl ether	1		0		0		0	Unknown
creatinine	1		0		0		0	Unknown
crinamine	1		0		0		0	Unknown
cuneatin methyl ether	1		0		0		0	Unknown
cycloveratrylene	1		0		0		0	Unknown
cymarin	1		0		0		0	Unknown
cytidine	1		0		0		0	Unknown
dalbergione	1		0		0		0	Unknown
dalbergione, 4-methoxy-4'-hydroxy-	1		0		0		0	Unknown
deacetoxy (7)-7-oxokhivorinic acid	1		0		0		0	Unknown
deacetoxy-7-oxisogedunin	1		0		0		0	Unknown
deacetoxy-7-oxogedunin	1		0		0		0	Unknown
deacetylgedunin	1		0		0		0	Unknown
deacetylnomilin	1		0		0		0	Unknown
deguelin	1		0		0		0	Unknown
dehydro (11,12)ursolic acid lactone	1	Dark	1	Rounded, Dark	1	None	0	Unknown
dehydroabietamide	1		0		0		0	Unknown
dehydroavocatin -1-acetate	1		0		0		0	Unknown
dehydrocholic acid	1		0		0		0	Unknown
dehydrodeoxysappanone b dimethyl ether	1		0		0		0	Unknown
dehydrodihydrorotenone	1		0		0		0	Unknown
dehydroepiandrosterone	1		0		0		0	Unknown
dehydrorotenone	1		0		0		0	Unknown
dehydrovariabilin	1		0		0		0	Unknown
deoxodeoxydihydrogedunin	1		0		0		0	Unknown
deoxyadenosine	1		0		0		0	Unknown
deoxyandirobin	1		0		0		0	Unknown
deoxyandirobin lactone	1		0		0		0	Unknown
deoxycholic acid	1		0		0		0	Unknown
deoxygedunin	1		0		0		0	Unknown
deoxygedunol acetate	1		0		0		0	Unknown
deoxyguanosine	1		0		0		0	Unknown
deoxykhivorin	1		0		0		0	Unknown
deoxysappanone b 7,3'-dimethyl ether	1		0		0		0	Unknown
deoxysappanone b 7,3'-dimethyl ether acetate	1		0		0		0	Unknown
deoxysappanone b trimethyl ether	1		0		0		0	Unknown
derrubone	1		0		0		0	Unknown
desacetyl (7)khivorinic acid, methyl ester	1		0		0		0	Unknown
desfuranyl-17-oxokhivorin	1	Rounded	1	Rounded, Dark	1	None	0	Unknown
diacetyldideisovaleryl-rhodomyrtoxin	1		0		0		0	Unknown
dictamnine	1		0		0		0	Unknown
dideacetyl (1,3)-7-desacetoxy-7-oxo-deoxykhivorinic acid	1		0		0		0	Unknown
diffractaic acid	1	Dead	1	Dead	1	Dead	1	Unknown
difucol hexamethyl ether	1		0		0		0	Unknown
digitonin	1	Partial Death	1	Dead	1	Dead	1	Unknown
digoxigenin	1		0		0		0	Unknown
dihydro-7-desacetyldeoxygedunin	1		0		0		0	Unknown
dihydro-alpha-toxicarol methyl ether	1		0		0		0	Unknown
dihydro-beta-tubaic acid	1		0		0		0	Unknown
dihydrocaryophyllen-5-one	1		0		0		0	Unknown
dihydrocelastrol	1		0		0		0	Unknown
dihydrocelastryl diacetate	1	Dead	1	Dead	1	Overactive+	1	Unknown
dihydrodeoxygedunin	1		0		0		0	Unknown
dihydrofissinolide	1		0		0		0	Unknown
dihydroformononetin methyl ether	1		0		0		0	Unknown
dihydrogambogic acid	1	Degenerated but Mobile	1	Dead	1	Overactive+	1	Unknown
dihydrogedunic acid, methyl ester	1		0		0		0	Unknown
dihydrogedunin	1		0		0		0	Unknown
dihydrogeduninic acid, methyl ester	1		0		0		0	Unknown
dihydrolonchocarpenin	1		0		0		0	Unknown
dihydromunduletone	1		0		0		0	Unknown
dihydromundulone	1		0		0		0	Unknown
dihydromundulone	0		0		0		0	Unknown
dihydro-obliquin	1		0		0		0	Unknown
dihydroptaeroxylin	1		0		0		0	Unknown
dihydrorobinetin	1		0		0		0	Unknown
dihydrorotenone	1	Rounded, Immobile	1	Dark, Slow	1	Overactive	1	Unknown
dihydrospatheliachromene	1		0		0		0	Unknown
dihydroxy (3alpha,12alpha)pregnan-20-one	1		0		0		0	Unknown
dimethyl gambogate	1	Dead	1	Dead	1	None	0	Unknown
dimethylcaffeic acid	1	Slow, Dark	1	Dark	1	None	0	Unknown
diosgenin	1		0		0		0	Unknown
diosmetin	1		0		0		0	Unknown
diphenylurea	1		0		0		0	Unknown
diploicin methyl ether	1		0		0		0	Unknown
djenkolic acid	1		0		0		0	Unknown
duartin (-)	1		0		0		0	Unknown
duartin, dimethyl ether	1		0		0		0	Unknown
echinocystic acid	1		0		0		0	Unknown
entandrophragmin	1		0		0		0	Unknown
epi (13)torulosol	1		0		0		0	Unknown
epiafzelechin trimethyl ether	1		0		0		0	Unknown
epiandrosterone	1		0		0		0	Unknown
epicatechin monogallate	1		0		0		0	Unknown
epicatechin pentaacetate	1		0		0		0	Unknown
epicatechin, tetramethyl ether	1		0		0		0	Unknown
epicoprosterol	1		0		0		0	Unknown
epigallocatechin	1		0		0		0	Unknown
epigallocatechin 3,5-digallate	1		0		0		0	Unknown
epigallocatechin octamethyl ether	1		0		0		0	Unknown
epigallocatechin-3-monogallate	1		0		0		0	Unknown
epitheaflavin monogallate	1		0		0		0	Unknown
epoxy (1,11)humulene	1		0		0		0	Unknown
epoxy (1,2alpha)-7-deacetoxy-7-oxo-deoxydihydrogedunin	1		0		0		0	Unknown
epoxy (2,3alpha)-7-deacetoxy-7-oxodihydroisogedunin	1		0		0		0	Unknown
epoxy (4,5alpha)-4,5-dihydrosantonin	1		0		0		0	Unknown
epoxy (4,5alpha)-4,5-dihydrosantonin	0		0		0		0	Unknown
epoxygedunin	1	Dark	1	Dark, Slow	1	Overactive-	1	Unknown
ergosta-7,22-dien-3-one	1		0		0		0	Unknown
ergosterol	1		0		0		0	Unknown
ergosterol acetate	1		0		0		0	Unknown
erysolin	1		0		0		0	Unknown
esculetin	1		0		0		0	Unknown
estrone benzoate	1		0		0		0	Unknown
eudesmic acid	1		0		0		0	Unknown
eugenitol	1		0		0		0	Unknown
eugenyl benzoate	1		0		0		0	Unknown
euparin	1		0		0		0	Unknown
eupatoriochromene	1		0		0		0	Unknown
euphol	1		0		0		0	Unknown
euphol acetate	1		0		0		0	Unknown
evoxine	1		0		0		0	Unknown
farnesol	1		0		0		0	Unknown
felamidin	1		0		0		0	Unknown
fisetin	1		0		0		0	Unknown
fisetinidol	1		0		0		0	Unknown
fissinolide	1		0		0		0	Unknown
fissinolide c	1		0		0		0	Unknown
flavanone	1		0		0		0	Unknown
flavokawain b	1		0		0		0	Unknown
fraxetin	1		0		0		0	Unknown
fraxidin methyl ether	1		0		0		0	Unknown
frequentin	1		0		0		0	Unknown
friedelin	1		0		0		0	Unknown
fucostanol	1		0		0		0	Unknown
fumarprotocetraric acid	1		0		0		0	Unknown
gallic acid	1		0		0		0	Unknown
gamboginic acid, methyl ester	1		0		0		0	Unknown
gangaleoidin	1		0		0		0	Unknown
gangleoidin acetate	1		0		0		0	Unknown
garcinolic acid	1		0		0		0	Unknown
gedunol	1		0		0		0	Unknown
genistein, 8-methyl	1		0		0		0	Unknown
genkwanin	1		0		0		0	Unknown
gibberellic acid	1		0		0		0	Unknown
ginkgetin, k salt	1		0		0		0	Unknown
ginkgolide a	1		0		0		0	Unknown
gitoxigenin	1		0		0		0	Unknown
gitoxigenin diacetate	1		0		0		0	Unknown
gitoxin	1		0		0		0	Unknown
glucitol-4-gucopyanoside	1	Dark, Rounded	1	Dark	1	None	0	Unknown
glucosaminic acid	1		0		0		0	Unknown
glycyrrhizic acid	1		0		0		0	Unknown
grayanotoxin i	1		0		0		0	Unknown
griseofulvic acid	1		0		0		0	Unknown
guaiol	1		0		0		0	Unknown
haematommic acid	1		0		0		0	Unknown
haematoxylin	1		0		0		0	Unknown
haematoxylin pentaacetate	1		0		0		0	Unknown
haematoxylone, tetramethyl-	1		0		0		0	Unknown
havanensin	1		0		0		0	Unknown
havanensin triacetate	1		0		0		0	Unknown
hecogenin	1		0		0		0	Unknown
hecogenin acetate	1		0		0		0	Unknown
hederacoside c	1		0		0		0	Unknown
hederagenin	1		0		0		0	Unknown
hematein	1		0		0		0	Unknown
herniarin	1		0		0		0	Unknown
hesperetin	1		0		0		0	Unknown
heteropeucenin, methyl ether	1		0		0		0	Unknown
heudelottin c	1		0		0		0	Unknown
hieracin	1		0		0		0	Unknown
hiptagin	1		0		0		0	Unknown
homopterocarpin	1		0		0		0	Unknown
humilin a	1		0		0		0	Unknown
humulene (alpha)	1		0		0		0	Unknown
hydrocotarnine hydrobromide	1		0		0		0	Unknown
hydrolysis product of bussein	1		0		0		0	Unknown
hydroxy (19)totarol	1		0		0		0	Unknown
hydroxy (3beta)isoallospirost-9 (11)-ene	1		0		0		0	Unknown
hymecromone methyl ether	1		0		0		0	Unknown
hypoprotocetraric acid	1		0		0		0	Unknown
hypoxanthine	1		0		0		0	Unknown
ichthynone	1		0		0		0	Unknown
iretol	1		0		0		0	Unknown
iridin	1		0		0		0	Unknown
irigenin trimethyl ether	1		0		0		0	Unknown
irigenin, 7-benzyl ether	1		0		0		0	Unknown
irigenin, dibenzyl ether	1		0		0		0	Unknown
irigenol	1		0		0		0	Unknown
iriginol hexaaceatate	1		0		0		0	Unknown
isobergaptene	1		0		0		0	Unknown
isocorydine (+)	1		0		0		0	Unknown
isoeugenitol	1		0		0		0	Unknown
isoferulic acid	1		0		0		0	Unknown
isogedunin	1		0		0		0	Unknown
isoginkgetin	1		0		0		0	Unknown
isokobusone	1		0		0		0	Unknown
isoononin	1		0		0		0	Unknown
isoosajin	1		0		0		0	Unknown
isopeonol	1		0		0		0	Unknown
isopimpinellin	1		0		0		0	Unknown
isorotenone	1	Rounded	1	Dead	1	Rounded	1	Unknown
isosafrole	1		0		0		0	Unknown
isotectorigenin trimethyl ether	1		0		0		0	Unknown
isotectorigenin, 7-methyl ether	1		0		0		0	Unknown
juarezic acid	1		0		0		0	Unknown
karanjin	1		0		0		0	Unknown
khayanthone	1		0		0		0	Unknown
khayasin	1		0		0		0	Unknown
khayasin c	1		0		0		0	Unknown
khivorin	1		0		0		0	Unknown
kinetin riboside	1		0		0		0	Unknown
kobusone	1		0		0		0	Unknown
koparin 2'-methyl ether	1		0		0		0	Unknown
kuhlmannin	1		0		0		0	Unknown
kynuramine	1		0		0		0	Unknown
kynurenine	1		0		0		0	Unknown
lagochilin	1		0		0		0	Unknown
lanosterol	1		0		0		0	Unknown
larixinic acid	1		0		0		0	Unknown
larixol	1		0		0		0	Unknown
larixol acetate	1		0		0		0	Unknown
lathosterol	1		0		0		0	Unknown
laudanosine	1		0		0		0	Unknown
lawsone	1		0		0		0	Unknown
lecanoric acid	1		0		0		0	Unknown
leoidin	1		0		0		0	Unknown
leoidin dimethyl ether	1		0		0		0	Unknown
leucopterin	1		0		0		0	Unknown
levulinic acid, 3-benzylidenyl-	1		0		0		0	Unknown
linalool (+)	1		0		0		0	Unknown
liquiritigenin dimethyl ether	1		0		0		0	Unknown
lithocholic acid	1		0		0		0	Unknown
lobaric acid	1		0		0		0	Unknown
loganic acid	1		0		0		0	Unknown
loganin	1		0		0		0	Unknown
lomatin	1		0		0		0	Unknown
lonchocarpic acid	1		0		0		0	Unknown
lunarine	1		0		0		0	Unknown
lycopene	1		0		0		0	Unknown
lycopodine perchlorate	1		0		0		0	Unknown
lycorine	1	Rounded	1	Rounded	1	None	0	Unknown
maackiain	1		0		0		0	Unknown
macluroxanthone	1		0		0		0	Unknown
mandelic acid, methyl ester	1		0		0		0	Unknown
[truncated: 166 more rows]

## Sheet: Graphs
Compound distribution in Microsource Spectrum and Killer collections by class						Percentage hits per compound class
Compound Class (number of compounds per class)	Compounds per class	Primary hits (7 days)	Confirmatory hits (7 days)	Confirmatory hits (24hr)		Primary hits (7 days)	Confirmatory hits (7 days)	Confirmatory hits (24hr)
Adrenergic (40)	40	2	2	1		5	5	2.5
Analgesic (35)	35	0	0	0		0	0	0
Anesthetic (17)	17	0	0	0		0	0	0
Anthelmintic (24)	24	7	7	5		29	29	21
Antibiotic (179)	178	18	18	11		10	10	6
Antihistamine (14)	14	0	0	0		0	0	0
Antihyperlipidemic (16)	16	2	2	0		12.5	12.5	0
Antihypertensive (25)	25	0	0	0		0	0	0
Antiinflammatory (48)	48	1	1	1		2	2	2
Antineoplastic (77)	77	10	10	4		13	13	5
Antioxidant (12)	12	1	0	0		8	0	0
Antiprotozoal (30)	31	3	3	2		10	10	6.5
Antiviral (11)	11	1	1	0		9	9	0
Cholinergic (64)	64	3	3	2		5	5	3
Diuretic (18)	18	0	0	0		0	0	0
Dopaminergic (33)	38	6	6	4		16	16	10.5
Estrogen/Progesterone (33)	33	2	1	1		6	3	3
Fungicide (32)	29	5	5	2		17	17	7
GABAergic (13)	13	0	0	0		0	0	0
Glucocorticoid (27)	27	0	0	0		0	0	0
Herbicide (31)	31	1	1	0		3	3	0
Insecticide (25)	25	2	2	0		8	8	0
Muscle relaxant (13)	13	1	1	1		8	8	8
Seratonergic (39)	38	8	7	6		21	18	16
Other (480)	480	18	12	8		4	2.5	1.5
Unknown (655)	655	27	23	13		4	3.5	2
	1992	118	105	61
