# Supplementary material for: Drug Discovery for Schistosomiasis: Hit and Lead Compounds Identified in a Library of Known Drugs by Medium-Throughput Phenotypic Screening
Source: PLoS Negl Trop Dis. 2009 Jul 14;3(7):e478. doi: 10.1371/journal.pntd.0000478 (PMC2702839; doi:10.1371/journal.pntd.0000478)
Supplement: Table S4 — Apparent structure activity relationship for tricyclic pyschoactive compounds (e.g., dibenzazapines and phenothiazines) within the Microsource collections that generate the ‘overactive’ phenotype in S. mansoni schistosomula at 1.0 and 0.1 µM. (0.11 MB XLS) [file pntd.0000478.s004.xls]

## Sheet: Sheet1
Table S4: Apparent structure activity relationship for tricyclic pyschoactive compounds (e.g., dibenzazapines and phenothiazines) within the Microsource collections that generate the 'overactive' phenotype in S. mansoni schistosomula at 1.0 and 0.1 µM
Tricyclics eliciting permanent overactivity (up to 7 d)
CommonName	Structure	HIT and phenotype or NO HITa	Therapy
Triflupromazine hydrochloride	Image	HIT: overactive after 2 h and constant through 7 d	antipsychotic
Chlorpromazine	Image	HIT: overactive after 2 h and constant through 7 d	antiemetic, antipsychotic
chlorprothixene hydrochloride	Image	HIT: overactive after 2 h and constant through 7 d	antipsychotic
promazine hydrochloride	Image	HIT: overactive after 2 h and constant through 7 d	antipsychotic
clomipramine hydrochloride	Image	HIT: overactive after 2 h and constant through 7 d	antidepressant
doxepin hydrochloride	Image	HIT: overactive after 2 h and constant through 7 d	antidepressant
imipramine hydrochloride	Image	HIT: overactive after 2 h and constant through 7 d	antidepressant
cyclobenzaprine hydrochloride	Image	HIT: overactive after 2 h and constant through 7 d	muscle relaxant (skeletal)
amitriptyline hydrochloride	Image	HIT: overactive after 2 h and constant through 7 d	antidepressant
Tricyclics eliciting no phenotype, transient overactivity (observed at the 2 h time point only) or other phenotypes
CommonName	Structure	HIT and phenotype or NO HIT (from two independent expts.)b	Therapy
ethopropazine hydrochloride	Image	Transient HIT: overactivity observed after 2 h only	antiparkinsonian, anticholinergic
perphenazine	Image	Transient HIT: overactivity observed after 2 h only	antipsychotic
periciazine	Image	NO HIT	antipsychotic
trimeprazine tartrate	Image	Transient HIT: overactivity observed after 2 and 20 h only	antipruritic
Fluphenazine dihydrochloride	Image	Transient HIT: overactivity observed after 2 h only	Dopamine receptor antagonist; antipsychotic
Trifluoperazine dihydrochloride	Image	Transient HIT: overactivity observed after 2 h only	Calmodulin antagonist; dopamine receptor antagonist; antipsychotic; sedative
Prochlorperazine dimaleate	Image	Transient HIT: overactivity observed after 2 h only	Antipsychotic agent; used in the treatment of spastic gastrointestinal disorders
Promethazine hydrochloride	Image	Transient HIT: overactivity observed after 2 h only	H1 Histamine receptor antagonist; anticholinergic
propiomazine maleate	Image	Transient HIT: overactivity observed after 2 h only	sedative, hypnotic
pimethixene maleate	Image	Transient HIT: overactivity observed after 2 h only	H1 antihistamine
Thioridazine hydrochloride	Image	Transient HIT: overactivity observed after 2 h only	Dopamine receptor antagonist; Ca2+ channel antagonist; antipsychotic
Thiothixene	Image	Transient HIT: overactivity observed after 2 h only	antipsychotic
propantheline bromide	Image	Transient HIT: overactivity observed after 2 h only	anticholinergic
quinacrine hydrochloride	Image	HIT: overactivity observed after 2 and 20 h only; dark after 7 d	anthelmintic, antimalarial, intercalating agent
desipramine hydrochloride	Image	Transient HIT: overactivity observed after 2 h only	antidepressant
trimipramine maleate	Image	Transient HIT: overactivity observed after 2 h only	antidepressant
nortriptyline	Image	Transient HIT: overactivity observed after 2 h only	antidepressant
carbamazepine	Image	NO HIT (observation made after 7 d only)	analgesic, anticonvulsant
amoxepine	Image	NO HIT (observation made after 7 d only)	antidepressant, inhibits norepinephrine uptake
hycanthone	Image	HIT: Dark, slow by 2 d progressing to death by 4 d	anthelmintic, hepatotoxic
oxcarbazepine	Image	NO HIT	antipsychotic
phenothiazineb		NO HIT	parent compound for pyschoactives
a No effects were observed at 0.01 µM. Observations were taken at 2 h, 24 h and then every day up to and including 7 d.
b Purchased separately from Sigma-Aldrich
